# Supplementary material for: Integrative taxonomy of the genus Onchidium Buchannan, 1800 (Mollusca, Gastropoda, Pulmonata, Onchidiidae)
Source: Zookeys. 2016 Nov 24;(636):1–40. doi: 10.3897/zookeys.636.8879 (PMC5126514; doi:10.3897/zookeys.636.8879)
Supplement: XML Treatment for Onchidium [file zookeys.636.8879-treatment1.xml]

<!DOCTYPE tp:taxon-treatment
  PUBLIC "-//TaxonX//DTD Taxonomic Treatment Publishing DTD v0 20100105//EN" "tax-treatment-NSO.dtd">
<tp:taxon-treatment xmlns:tp="http://www.plazi.org/taxpub"><tp:treatment-meta><kwd-group><label>Taxon classification</label><kwd><named-content content-type="kingdom">Animalia</named-content></kwd><kwd><named-content content-type="order">Systellommatophora</named-content></kwd><kwd><named-content content-type="family">Onchidiidae</named-content></kwd></kwd-group><mixed-citation publication-type="journal"><person-group><name><surname>Dayrat</surname><given-names>Benoît</given-names></name><name><surname>Goulding</surname><given-names>Tricia C.</given-names></name><name><surname>Apte</surname><given-names>Deepak</given-names></name><name><surname>Bhave</surname><given-names>Vishal</given-names></name><name><surname>Joseph Comendador</surname><given-names/></name><name><surname>Qua,ng</surname><given-names>Ngô Xuân</given-names></name><name><surname>Tan</surname><given-names>Siong Kiat</given-names></name><name><surname>Tan</surname><given-names>Shau Hwai</given-names></name></person-group><article-title>Integrative taxonomy of the genus <italic><tp:taxon-name><tp:taxon-name-part taxon-name-part-type="genus">Onchidium</tp:taxon-name-part></tp:taxon-name></italic> Buchannan, 1800 (<tp:taxon-name><tp:taxon-name-part taxon-name-part-type="phylum">Mollusca</tp:taxon-name-part></tp:taxon-name>, <tp:taxon-name><tp:taxon-name-part taxon-name-part-type="class">Gastropoda</tp:taxon-name-part></tp:taxon-name>, <tp:taxon-name><tp:taxon-name-part taxon-name-part-type="order">Pulmonata</tp:taxon-name-part></tp:taxon-name>, <tp:taxon-name><tp:taxon-name-part taxon-name-part-type="family">Onchidiidae</tp:taxon-name-part></tp:taxon-name>)</article-title><source>Zookeys</source><day>24</day><month>11</month><year>2016</year><volume>2016</volume><issue>636</issue><fpage>1</fpage><lpage>40</lpage><pub-id pub-id-type="doi">10.3897/zookeys.636.8879</pub-id></mixed-citation></tp:treatment-meta><tp:nomenclature><label>Genus</label><tp:taxon-name>
              <tp:taxon-name-part taxon-name-part-type="genus">Onchidium</tp:taxon-name-part>
            </tp:taxon-name><tp:taxon-authority>Buchannan, 1800</tp:taxon-authority></tp:nomenclature><tp:treatment-sec sec-type="type species" id="SECID0E5EAG"><title>Type species.</title><p>
              <italic><tp:taxon-name><tp:taxon-name-part taxon-name-part-type="genus">Onchidium</tp:taxon-name-part> <tp:taxon-name-part taxon-name-part-type="species">typhae</tp:taxon-name-part></tp:taxon-name></italic> Buchannan, 1800, by monotypy.</p><p>
              <italic><tp:taxon-name><tp:taxon-name-part taxon-name-part-type="genus">Labella</tp:taxon-name-part></tp:taxon-name></italic> Starobogatov, 1976: 211. <bold>New synonym.</bold> Type species, by monotypy, <italic><tp:taxon-name><tp:taxon-name-part taxon-name-part-type="genus">Labella</tp:taxon-name-part> <tp:taxon-name-part taxon-name-part-type="species">ajuthiae</tp:taxon-name-part></tp:taxon-name></italic> (Labbé, 1935); replacement name of <italic><tp:taxon-name><tp:taxon-name-part taxon-name-part-type="genus">Elophilus</tp:taxon-name-part></tp:taxon-name></italic> Labbé, 1935, preoccupied by <italic><tp:taxon-name><tp:taxon-name-part taxon-name-part-type="genus">Elophilus</tp:taxon-name-part></tp:taxon-name></italic> Meigen, 1803 [<tp:taxon-name><tp:taxon-name-part taxon-name-part-type="order">Diptera</tp:taxon-name-part></tp:taxon-name>].</p></tp:treatment-sec><tp:treatment-sec sec-type="remarks" id="SECID0EWGAG"><title>Remarks.</title><p>The synonymy of <italic><tp:taxon-name><tp:taxon-name-part taxon-name-part-type="genus">Labella</tp:taxon-name-part> <tp:taxon-name-part taxon-name-part-type="species">ajuthiae</tp:taxon-name-part></tp:taxon-name></italic> (Labbé, 1935) with <italic><tp:taxon-name><tp:taxon-name-part taxon-name-part-type="genus">Onchidium</tp:taxon-name-part> <tp:taxon-name-part taxon-name-part-type="species">stuxbergi</tp:taxon-name-part></tp:taxon-name></italic> (Westerlund, 1883) is discussed in the remarks on <italic><tp:taxon-name><tp:taxon-name-part taxon-name-part-type="genus">Onchidium</tp:taxon-name-part> <tp:taxon-name-part taxon-name-part-type="species">stuxbergi</tp:taxon-name-part></tp:taxon-name></italic>. <italic><tp:taxon-name><tp:taxon-name-part taxon-name-part-type="genus">Labella</tp:taxon-name-part></tp:taxon-name></italic> is a junior synonym of <italic><tp:taxon-name><tp:taxon-name-part taxon-name-part-type="genus">Onchidium</tp:taxon-name-part></tp:taxon-name></italic> because the two generic names <italic><tp:taxon-name><tp:taxon-name-part taxon-name-part-type="genus">Labella</tp:taxon-name-part></tp:taxon-name></italic> and <italic><tp:taxon-name><tp:taxon-name-part taxon-name-part-type="genus">Onchidium</tp:taxon-name-part></tp:taxon-name></italic> apply to the same clade. <xref ref-type="bibr" rid="B1">Baker (1938)</xref> provided a list of misspellings and unjustified emendations of <italic><tp:taxon-name><tp:taxon-name-part taxon-name-part-type="genus">Onchidium</tp:taxon-name-part></tp:taxon-name></italic>: <italic><tp:taxon-name><tp:taxon-name-part taxon-name-part-type="genus">Onchidion</tp:taxon-name-part></tp:taxon-name></italic>, <italic><tp:taxon-name><tp:taxon-name-part taxon-name-part-type="genus">Onchydium</tp:taxon-name-part></tp:taxon-name></italic>, <italic><tp:taxon-name><tp:taxon-name-part taxon-name-part-type="genus">Orchidium</tp:taxon-name-part></tp:taxon-name></italic>, and <italic><tp:taxon-name><tp:taxon-name-part taxon-name-part-type="genus">Oncidium</tp:taxon-name-part></tp:taxon-name></italic>.</p></tp:treatment-sec><tp:treatment-sec sec-type="diagnosis" id="SECID0E4JAG"><title>Diagnosis.</title><p>Body not flattened. No marginal glands in the notum. No dorsal gills. Dorsal eyes present on notum. Fully retractable, central papilla (with three dorsal eyes) present. Long eye tentacles. Male opening inferior to the right ocular tentacle, slightly to its left. Pneumostome medial. Intestine of types II and III. Rectal gland present. Accessory penial gland and hollow spine present. Penis with hooks.</p></tp:treatment-sec><tp:treatment-sec sec-type="Distinctive diagnostic features" id="SECID0ECKAG"><title>Distinctive diagnostic features.</title><p>
              <italic><tp:taxon-name><tp:taxon-name-part taxon-name-part-type="genus">Onchidium</tp:taxon-name-part></tp:taxon-name></italic> differs from all other onchidiids by the presence of unmistakably, large, conical, pointed papillae on the dorsum of live animals. Disturbed live animals and preserved animals are retracted and their dorsal papillae are significantly smaller. The identification to the genus level can then be more challenging.</p></tp:treatment-sec><tp:treatment-sec sec-type="distribution" id="SECID0EPKAG"><title>Distribution.</title><p>From north-eastern India (West Bengal) to the Philippines, including the Strait of Malacca, Singapore, Thailand, Vietnam, eastern Borneo, and China (Fig. <xref ref-type="fig" rid="F2">2</xref>).</p><fig id="F2" position="float" orientation="portrait"><label>Figure 2.</label><caption><p>Geographic distribution of the genus <italic><tp:taxon-name><tp:taxon-name-part taxon-name-part-type="genus">Onchidium</tp:taxon-name-part></tp:taxon-name></italic> and its three valid species. The colored dots correspond to the known records for each species. Colored areas correspond to hypothetical ranges proposed based on those known records. Naturally, details about the distribution of each species remain uncertain. For instance, <italic><tp:taxon-name><tp:taxon-name-part taxon-name-part-type="genus">Onchidium</tp:taxon-name-part> <tp:taxon-name-part taxon-name-part-type="species">typhae</tp:taxon-name-part></tp:taxon-name></italic> may or may not be found on the western coasts of Thailand by the Andaman Sea.</p></caption><graphic xmlns:xlink="http://www.w3.org/1999/xlink" xlink:href="zookeys-636-001-g002.jpg" position="float" orientation="portrait" xlink:type="simple" id="oo_112244.jpg"/></fig></tp:treatment-sec><ref-list><ref id="B1"><mixed-citation xmlns:xlink="http://www.w3.org/1999/xlink" xlink:type="simple">
          <person-group><name name-style="western"><surname>Baker</surname><given-names>HB</given-names></name></person-group> (<year>1938</year>) <article-title>Nomenclature of <tp:taxon-name><tp:taxon-name-part taxon-name-part-type="family">Onchidiidae</tp:taxon-name-part></tp:taxon-name>.</article-title> <source>The Nautilus</source> <volume>51</volume>: <fpage>85</fpage>–<lpage>88</lpage>. doi: <ext-link xlink:type="simple" ext-link-type="doi" xlink:href="10.5962/bhl.part.10914">10.5962/bhl.part.10914</ext-link></mixed-citation></ref></ref-list></tp:taxon-treatment>
