# Supplementary material for: Integrative taxonomy of the genus Onchidium Buchannan, 1800 (Mollusca, Gastropoda, Pulmonata, Onchidiidae)
Source: Zookeys. 2016 Nov 24;(636):1–40. doi: 10.3897/zookeys.636.8879 (PMC5126514; doi:10.3897/zookeys.636.8879)
Supplement: XML Treatment for Onchidium stuxbergi [file zookeys.636.8879-treatment3.xml]

<!DOCTYPE tp:taxon-treatment
  PUBLIC "-//TaxonX//DTD Taxonomic Treatment Publishing DTD v0 20100105//EN" "tax-treatment-NSO.dtd">
<tp:taxon-treatment xmlns:tp="http://www.plazi.org/taxpub"><tp:treatment-meta><kwd-group><label>Taxon classification</label><kwd><named-content content-type="kingdom">Animalia</named-content></kwd><kwd><named-content content-type="order">Systellommatophora</named-content></kwd><kwd><named-content content-type="family">Onchidiidae</named-content></kwd></kwd-group><mixed-citation publication-type="journal"><person-group><name><surname>Dayrat</surname><given-names>Benoît</given-names></name><name><surname>Goulding</surname><given-names>Tricia C.</given-names></name><name><surname>Apte</surname><given-names>Deepak</given-names></name><name><surname>Bhave</surname><given-names>Vishal</given-names></name><name><surname>Joseph Comendador</surname><given-names/></name><name><surname>Qua,ng</surname><given-names>Ngô Xuân</given-names></name><name><surname>Tan</surname><given-names>Siong Kiat</given-names></name><name><surname>Tan</surname><given-names>Shau Hwai</given-names></name></person-group><article-title>Integrative taxonomy of the genus <italic><tp:taxon-name><tp:taxon-name-part taxon-name-part-type="genus">Onchidium</tp:taxon-name-part></tp:taxon-name></italic> Buchannan, 1800 (<tp:taxon-name><tp:taxon-name-part taxon-name-part-type="phylum">Mollusca</tp:taxon-name-part></tp:taxon-name>, <tp:taxon-name><tp:taxon-name-part taxon-name-part-type="class">Gastropoda</tp:taxon-name-part></tp:taxon-name>, <tp:taxon-name><tp:taxon-name-part taxon-name-part-type="order">Pulmonata</tp:taxon-name-part></tp:taxon-name>, <tp:taxon-name><tp:taxon-name-part taxon-name-part-type="family">Onchidiidae</tp:taxon-name-part></tp:taxon-name>)</article-title><source>Zookeys</source><day>24</day><month>11</month><year>2016</year><volume>2016</volume><issue>636</issue><fpage>1</fpage><lpage>40</lpage><pub-id pub-id-type="doi">10.3897/zookeys.636.8879</pub-id></mixed-citation></tp:treatment-meta><tp:nomenclature><tp:taxon-name>
              <tp:taxon-name-part taxon-name-part-type="genus">Onchidium</tp:taxon-name-part>
              <tp:taxon-name-part taxon-name-part-type="species">stuxbergi</tp:taxon-name-part>
            </tp:taxon-name><tp:taxon-authority>(Westerlund, 1883)</tp:taxon-authority><tp:taxon-status xmlns:xlink="http://www.w3.org/1999/xlink" xlink:type="simple">comb. n.</tp:taxon-status><xref ref-type="fig" rid="F9">Figs 9</xref><xref ref-type="fig" rid="F10">, 10</xref><xref ref-type="fig" rid="F11">, 11</xref><xref ref-type="fig" rid="F12">, 12</xref><xref ref-type="fig" rid="F13">, 13</xref><!--PageBreak--><tp:nomenclature-citation-list><tp:nomenclature-citation><tp:taxon-name>
                  <tp:taxon-name-part taxon-name-part-type="genus">Vaginulus</tp:taxon-name-part> <tp:taxon-name-part taxon-name-part-type="species">stuxbergi</tp:taxon-name-part></tp:taxon-name><comment>Westerlund, 1883: 165; <xref ref-type="bibr" rid="B35">Westerlund 1885</xref>, p.191–192, pl. 2, fig. 2a–c.</comment></tp:nomenclature-citation><tp:nomenclature-citation><tp:taxon-name>
                  <tp:taxon-name-part taxon-name-part-type="genus">Oncidium</tp:taxon-name-part> <tp:taxon-name-part taxon-name-part-type="species">nigrum</tp:taxon-name-part></tp:taxon-name><comment>Plate, 1893: 188–190, pl. 8, fig. 31a, pl. 10, fig. 53, pl. 11, fig. 75; <xref ref-type="bibr" rid="B13">Hoffmann 1928</xref>: 78; <xref ref-type="bibr" rid="B15">Labbé 1934</xref>: 223–224, figs. 58–61. <bold>New synonym</bold>.</comment></tp:nomenclature-citation><tp:nomenclature-citation><tp:taxon-name>
                  <tp:taxon-name-part taxon-name-part-type="genus">Elophilus</tp:taxon-name-part> <tp:taxon-name-part taxon-name-part-type="species">ajuthiae</tp:taxon-name-part></tp:taxon-name><comment>Labbé, 1935: 312–317, figs 1–3. <bold>New synonym</bold>.</comment></tp:nomenclature-citation></tp:nomenclature-citation-list></tp:nomenclature><tp:treatment-sec sec-type="type locality" id="SECID0ETAAI"><title>Type locality</title><p>
              <bold>(<italic><tp:taxon-name><tp:taxon-name-part taxon-name-part-type="genus">Vaginulus</tp:taxon-name-part> <tp:taxon-name-part taxon-name-part-type="species">stuxbergi</tp:taxon-name-part></tp:taxon-name></italic>).</bold> “Borneo in silva, ad flum Kalias” means that the slugs were found in forests by a river now called the Klias River. The latter runs into the Bru<!--PageBreak-->nei Bay, which is a small bay bordered by Brunei Darussalam in the South, by Sabah (Malaysia) in the north, and by the small island of the Labuan Territory (Malaysia) in the west. Several of the labels of the type material indicate Labuan as the locality. So, it is possible that the type material is a mix of specimens collected at Labuan Island itself and on the shore of Borneo, facing Labuan. Here is what the different labels read for the first jar: “<italic><tp:taxon-name><tp:taxon-name-part taxon-name-part-type="genus">Vaginulus</tp:taxon-name-part> <tp:taxon-name-part taxon-name-part-type="species">stuxbergi</tp:taxon-name-part></tp:taxon-name></italic> Westerlund, 1885. Borneo, Labuan. On the beach, mangroves. Leg. Vega Exp 1878-1880, sta. 633. <named-content xmlns:xlink="http://www.w3.org/1999/xlink" content-type="dwc:institutional_code" xlink:type="simple">SMNH</named-content>-Type-7523-syntype(s);” “<italic><tp:taxon-name><tp:taxon-name-part taxon-name-part-type="genus">Onchidium</tp:taxon-name-part></tp:taxon-name></italic>. Mangrover Sump, Labuan vid Borneo [i.e., meaning Labuan opposite (seeing) Borneo], Vega Exp. n° 633, 18/11 1879;” and “<italic><tp:taxon-name><tp:taxon-name-part taxon-name-part-type="genus">Oncis</tp:taxon-name-part> <tp:taxon-name-part taxon-name-part-type="species">stuxbergi</tp:taxon-name-part></tp:taxon-name></italic> Wstld, 1883. Hab. Labuan b. Borneo (Mangrove - Sumpf). Leg Vega-Expedition (N°633) 18-xi-1879, Jena, Jan 1927, Hoffmann determ.” Here is what the different labels read for the second jar: “<italic><tp:taxon-name><tp:taxon-name-part taxon-name-part-type="genus">Vaginulus</tp:taxon-name-part> <tp:taxon-name-part taxon-name-part-type="species">stuxbergi</tp:taxon-name-part></tp:taxon-name></italic> Westerlund, 1885. Borneo, Labuan. On the beach, mangroves. Leg. Vega Exp 1878-1880, sta. 633. <named-content xmlns:xlink="http://www.w3.org/1999/xlink" content-type="dwc:institutional_code" xlink:type="simple">SMNH</named-content>-Type-1334-syntype(s);” “<italic><tp:taxon-name><tp:taxon-name-part taxon-name-part-type="genus">Vaginulus</tp:taxon-name-part> <tp:taxon-name-part taxon-name-part-type="species">Stuxbergi</tp:taxon-name-part></tp:taxon-name></italic>;” “<italic><tp:taxon-name><tp:taxon-name-part taxon-name-part-type="genus">Vaginulus</tp:taxon-name-part> <tp:taxon-name-part taxon-name-part-type="species">Stuxbergi</tp:taxon-name-part></tp:taxon-name></italic> Borneo Vega Exp, det. Westerlund;” and “<italic><tp:taxon-name><tp:taxon-name-part taxon-name-part-type="genus">Oncis</tp:taxon-name-part> <tp:taxon-name-part taxon-name-part-type="species">stuxbergi</tp:taxon-name-part></tp:taxon-name></italic> Westerlund, 1883 [Typ fur Vaginula <tp:taxon-name><tp:taxon-name-part taxon-name-part-type="species">stuxbergi</tp:taxon-name-part></tp:taxon-name> Wsterld]. Hab. Borneo. Leg. Vega-Expedition, Westerlund det. Jena, Jan 1927, Hoffmann determ.” Our specimens here were collected from Brunei Darussalam, which borders the Brunei Bay and faces the island of Labuan, i.e., from a locality that is extremely close to the type locality.</p></tp:treatment-sec><tp:treatment-sec sec-type="type locality" id="SECID0EQEAI"><title>Type locality</title><p>
              <bold>(<italic><tp:taxon-name><tp:taxon-name-part taxon-name-part-type="genus">Onchidium</tp:taxon-name-part> <tp:taxon-name-part taxon-name-part-type="species">nigrum</tp:taxon-name-part></tp:taxon-name></italic>).</bold> “Borneo” is the only geographic information provided by <xref ref-type="bibr" rid="B19">Plate (1893)</xref> in the original description as well as on the label of the type, which reads “<italic><tp:taxon-name><tp:taxon-name-part taxon-name-part-type="genus">Oncidium</tp:taxon-name-part> <tp:taxon-name-part taxon-name-part-type="species">nigrum</tp:taxon-name-part></tp:taxon-name></italic> Plate. 22749. Borneo. Gera S.” The mention of “Gera S.” does not refer to Sungai Geras, a river near the city of Bintulu, on the west coast of Borneo, in Sarawak, Malaysia, but most likely to the fact that the specimen was collected by Gerard, as indicated in <xref ref-type="bibr" rid="B19">Plate’s (1893</xref>: 188) original description (“1 Exemplar von Borneo, durch Gerard gesammelt”). Thus, the type locality of <italic><tp:taxon-name><tp:taxon-name-part taxon-name-part-type="genus">Onchidium</tp:taxon-name-part> <tp:taxon-name-part taxon-name-part-type="species">nigrum</tp:taxon-name-part></tp:taxon-name></italic> could be anywhere in Borneo.</p></tp:treatment-sec><tp:treatment-sec sec-type="type locality" id="SECID0E6FAI"><title>Type locality</title><p>
              <bold>(<italic><tp:taxon-name><tp:taxon-name-part taxon-name-part-type="genus">Elophilus</tp:taxon-name-part> <tp:taxon-name-part taxon-name-part-type="species">ajuthiae</tp:taxon-name-part></tp:taxon-name></italic>).</bold> The “Province d’Ajuthia (Siam)” is the province of Ayutthaya, in Thailand, approximately 80 kilometers north of Bangkok, which used to be the capital of the Kingdom of Siam. Because that province is inland, Labbé assumed that the slugs had been collected in fresh water. However, the Chao Phraya River of the basin than runs through the province of Ayutthaya actually is under the influence of the tide year round. The salt front (brackish water) goes up to 75 and 175 kilometers from the river mouth in the wet and dry seasons, respectively, and it was even more so the case in the past when the river side was still not developed (syntypes collected by M. Bocourt in 1862 according to the label of the type material). In the province of Ayutthaya, the river is approximately at its kilometer 140 (<xref ref-type="bibr" rid="B28">Singkran 2015</xref>: 28). The label of the type specimens of <italic><tp:taxon-name><tp:taxon-name-part taxon-name-part-type="genus">Elophilus</tp:taxon-name-part> <tp:taxon-name-part taxon-name-part-type="species">ajuthiae</tp:taxon-name-part></tp:taxon-name></italic> says that it lived in the “eaux dormantes de la province d’Ajuthia.” The French expression “eaux dormantes” means “swamps.” Given what is known of the basin of Chao Praya River, those swamps were brackish water under the influence of daily tides.</p></tp:treatment-sec><tp:treatment-sec sec-type="type material" id="SECID0EAHAI"><title>Type material</title><p>
              <bold>(<italic><tp:taxon-name><tp:taxon-name-part taxon-name-part-type="genus">Vaginulus</tp:taxon-name-part> <tp:taxon-name-part taxon-name-part-type="species">stuxbergi</tp:taxon-name-part></tp:taxon-name></italic>).</bold> One lectotype hereby designated (43/25 mm; entire and never dissected; <named-content xmlns:xlink="http://www.w3.org/1999/xlink" content-type="dwc:institutional_code" xlink:type="simple">SMNH</named-content> 1334). All eleven other syntypes become paralectotypes with no name-bearing status. Originally, the type material included a total of <!--PageBreak-->twelve specimens split in two different jars: five specimens (all paralectotypes) with catalog number <named-content xmlns:xlink="http://www.w3.org/1999/xlink" content-type="dwc:institutional_code" xlink:type="simple">SMNH</named-content> 7523 (from 35/30 to 15/12 mm, all entire except one specimen opened by a previous investigator, with a vial including the male copulatory system); and seven specimens with catalog number <named-content xmlns:xlink="http://www.w3.org/1999/xlink" content-type="dwc:institutional_code" xlink:type="simple">SMNH</named-content> 1334 (the lectotype 43/25 mm, entire, and six paralectotypes from 20/18 to 15/15 mm, all entire except for one specimen dissected by a previous investigator, with a vial including a male copulatory system). All paralectotypes are <italic><tp:taxon-name><tp:taxon-name-part taxon-name-part-type="genus">Platevindex</tp:taxon-name-part></tp:taxon-name></italic> and the lectotype clearly is an <italic><tp:taxon-name><tp:taxon-name-part taxon-name-part-type="genus">Onchidium</tp:taxon-name-part></tp:taxon-name></italic>. The only one <italic><tp:taxon-name><tp:taxon-name-part taxon-name-part-type="genus">Onchidium</tp:taxon-name-part></tp:taxon-name></italic> specimen was selected as the lectotype because it is the only specimen that <xref ref-type="bibr" rid="B35">Westerlund (1885)</xref> illustrated for his new species <italic><tp:taxon-name><tp:taxon-name-part taxon-name-part-type="genus">Vaginulus</tp:taxon-name-part> <tp:taxon-name-part taxon-name-part-type="species">stuxbergi</tp:taxon-name-part></tp:taxon-name></italic>. In fact, Westerlund’s figures are a perfect image of the lectotype and, most importantly, it is exactly how <italic><tp:taxon-name><tp:taxon-name-part taxon-name-part-type="genus">Onchidium</tp:taxon-name-part></tp:taxon-name></italic> slugs (in the strict sense) look like when they are preserved without relaxation or when they are alive but disturbed.</p></tp:treatment-sec><tp:treatment-sec sec-type="type material" id="SECID0EJKAI"><title>Type material</title><p>
              <bold>(<italic><tp:taxon-name><tp:taxon-name-part taxon-name-part-type="genus">Onchidium</tp:taxon-name-part> <tp:taxon-name-part taxon-name-part-type="species">nigrum</tp:taxon-name-part></tp:taxon-name></italic>).</bold> Holotype, by monotypy (<named-content xmlns:xlink="http://www.w3.org/1999/xlink" content-type="dwc:institutional_code" xlink:type="simple">ZMB</named-content> 22749). One specimen 40/30 mm, completely dissected (by Plate) and empty. There is a vial with destroyed pieces of the digestive system (mostly the digestive gland and the intestine).</p></tp:treatment-sec><tp:treatment-sec sec-type="type material" id="SECID0EELAI"><title>Type material</title><p>
              <bold>(<italic><tp:taxon-name><tp:taxon-name-part taxon-name-part-type="genus">Elophilus</tp:taxon-name-part> <tp:taxon-name-part taxon-name-part-type="species">ajuthiae</tp:taxon-name-part></tp:taxon-name></italic>).</bold> Three syntypes (<named-content xmlns:xlink="http://www.w3.org/1999/xlink" content-type="dwc:institutional_code" xlink:type="simple">MNHN</named-content> 22965) 20/17, 20/15 and 20/14 mm. All three specimens, dissected by Labbé, are now empty. Only a few destroyed pieces of the digestive system remain in a vial.</p></tp:treatment-sec><tp:treatment-sec sec-type="material" id="SECID0E6LAI"><title>Additional material examined.</title><p>
              <bold>Malaysia</bold>, Peninsular Malaysia, Kuala Sepatang, <named-content xmlns:xlink="http://www.w3.org/1999/xlink" content-type="dwc:verbatimCoordinates" xlink:type="simple"><named-content content-type="geo-json" specific-use="{&#34;type&#34;:&#34;Point&#34;,&#34;coordinates&#34;:[100.636267,4.840567]}" id="NCID0EKMAI" xlink:type="simple">04°50.434N, 100°38.176E</named-content></named-content>, 18 July 2011, 1 specimen (42/24 [DNA 971] mm), leg. B. Dayrat &amp; T. Goulding, [station 27, old forest with tall, old <italic><tp:taxon-name><tp:taxon-name-part taxon-name-part-type="genus">Rhizophora</tp:taxon-name-part></tp:taxon-name></italic> trees, high in the tidal zone (ferns), following boardwalk in educational preserve, reached a creek lower in the tidal zone, with mud] (<abbrev xmlns:xlink="http://www.w3.org/1999/xlink" content-type="institution" xlink:title="Universiti Sains Malaysia, Penang, Malaysia" id="ABBRID0EWMAI" xlink:type="simple">USMMC</abbrev> 00006); <bold>Brunei Darussalam</bold>, Mentiri, Jalan Batu Marang, <named-content xmlns:xlink="http://www.w3.org/1999/xlink" content-type="dwc:verbatimCoordinates" xlink:type="simple"><named-content content-type="geo-json" specific-use="{&#34;type&#34;:&#34;Point&#34;,&#34;coordinates&#34;:[115.030333,4.985517]}" id="NCID0EANAI" xlink:type="simple">04°59.131N, 115°01.820E</named-content></named-content>, 29 July 2011, 3 specimens (33/18 [#1], 20/16, and 16/13 [DNA 1048] mm), leg. T. Goulding &amp; S. Calloway, [station 36, old mangrove with tall <italic><tp:taxon-name><tp:taxon-name-part taxon-name-part-type="genus">Rhizophora</tp:taxon-name-part></tp:taxon-name></italic> trees with high roots and <italic><tp:taxon-name><tp:taxon-name-part taxon-name-part-type="genus">Thalassina</tp:taxon-name-part></tp:taxon-name></italic> mounds] (<abbrev xmlns:xlink="http://www.w3.org/1999/xlink" content-type="institution" xlink:title="Brunei Museum, Natural History, Brunei Darussalam" id="ABBRID0ETNAI" xlink:type="simple">BDMNH</abbrev>); <bold>Philippines</bold>, Bohol, Inabanga, <named-content xmlns:xlink="http://www.w3.org/1999/xlink" content-type="dwc:verbatimCoordinates" xlink:type="simple"><named-content content-type="geo-json" specific-use="{&#34;type&#34;:&#34;Point&#34;,&#34;coordinates&#34;:[124.073600,10.070917]}" id="NCID0E4NAI" xlink:type="simple">10°04.255'N, 124°04.416'E</named-content></named-content>, 13 July 2014, 3 specimens (from 30/20 [DNA 3251] to 25/17 mm), leg. J. Comendador, B. Dayrat &amp; T. Goulding, [station 187, mostly <italic><tp:taxon-name><tp:taxon-name-part taxon-name-part-type="genus">Nypa</tp:taxon-name-part></tp:taxon-name></italic> palms with <italic><tp:taxon-name><tp:taxon-name-part taxon-name-part-type="genus">Thalassina</tp:taxon-name-part></tp:taxon-name></italic> mounds] (<named-content xmlns:xlink="http://www.w3.org/1999/xlink" content-type="dwc:institutional_code" xlink:type="simple">PNM</named-content> 041199); Inabanga, <named-content xmlns:xlink="http://www.w3.org/1999/xlink" content-type="dwc:verbatimCoordinates" xlink:type="simple"><named-content content-type="geo-json" specific-use="{&#34;type&#34;:&#34;Point&#34;,&#34;coordinates&#34;:[124.078183,10.073867]}" id="NCID0E2OAI" xlink:type="simple">10°04.432'N, 124°04.691'E</named-content></named-content>, 13 July 2014, 1 specimen (27/17 mm), leg. J. Comendador, B. Dayrat &amp; T. Goulding, [station 188, old forest, untouched for about 30 years, mostly <italic><tp:taxon-name><tp:taxon-name-part taxon-name-part-type="genus">Avicennia</tp:taxon-name-part></tp:taxon-name></italic>, many old logs] (<named-content xmlns:xlink="http://www.w3.org/1999/xlink" content-type="dwc:institutional_code" xlink:type="simple">PNM</named-content> 041200); Mabini, <named-content xmlns:xlink="http://www.w3.org/1999/xlink" content-type="dwc:verbatimCoordinates" xlink:type="simple"><named-content content-type="geo-json" specific-use="{&#34;type&#34;:&#34;Point&#34;,&#34;coordinates&#34;:[124.528083,9.858867]}" id="NCID0ESPAI" xlink:type="simple">09°51.532'N, 124°31.685'E</named-content></named-content>, 17 July 2014, 1 specimen (35/25 mm), leg. J. Comendador, B. Dayrat &amp; T. Goulding, [station 194, narrow forest on the edge of fish ponds, tall <italic><tp:taxon-name><tp:taxon-name-part taxon-name-part-type="genus">Rhizophora</tp:taxon-name-part></tp:taxon-name></italic> and <italic><tp:taxon-name><tp:taxon-name-part taxon-name-part-type="genus">Avicennia</tp:taxon-name-part></tp:taxon-name></italic> trees, many old logs, muds of different types] (<named-content xmlns:xlink="http://www.w3.org/1999/xlink" content-type="dwc:institutional_code" xlink:type="simple">PNM</named-content> 041201); Mabini, <named-content xmlns:xlink="http://www.w3.org/1999/xlink" content-type="dwc:verbatimCoordinates" xlink:type="simple"><named-content content-type="geo-json" specific-use="{&#34;type&#34;:&#34;Point&#34;,&#34;coordinates&#34;:[124.516367,9.856700]}" id="NCID0EQQAI" xlink:type="simple">09°51.402'N, 124°30.982'E</named-content></named-content>, 18 July 2014, 4 specimens (from 35/28 [#1] and 35/22 [#2, DNA 3363] to 12/9 mm), leg. J. Comendador, B. Dayrat &amp; T. Goulding, [station 195, narrow forest with tall trees on the edge of fish ponds, cemented ditches between the mangrove patches and the ponds] (<named-content xmlns:xlink="http://www.w3.org/1999/xlink" content-type="dwc:institutional_code" xlink:type="simple">PNM</named-content> 041202); <bold>Vietnam</bold>, Can Gio, <named-content xmlns:xlink="http://www.w3.org/1999/xlink" content-type="dwc:verbatimCoordinates" xlink:type="simple"><named-content content-type="geo-json" specific-use="{&#34;type&#34;:&#34;Point&#34;,&#34;coordinates&#34;:[106.899333,10.402850]}" id="NCID0ECRAI" xlink:type="simple">10°24.171'N, 106°53.960'E</named-content></named-content>, 10 July 2015, 1 specimen (30/20 [DNA 5602] mm), leg. T. &amp; J. Goulding, [station 221, hard mud by a small road and then a steep bank to the soft, deep mud, <italic><tp:taxon-name><tp:taxon-name-part taxon-name-part-type="genus">Avicennia</tp:taxon-name-part></tp:taxon-name></italic> and some <italic><tp:taxon-name><tp:taxon-name-part taxon-name-part-type="genus">Rhizophora</tp:taxon-name-part></tp:taxon-name></italic> trees spread out] (<abbrev xmlns:xlink="http://www.w3.org/1999/xlink" content-type="institution" xlink:title="Institute of Tropical Biology, Zoology Collection, Vietnam Academy of Science and Technology, Ho Chi Minh City, Vietnam" id="ABBRID0EVRAI" xlink:type="simple">ITBZC</abbrev> IM 00001); Can Gio, <named-content xmlns:xlink="http://www.w3.org/1999/xlink" content-type="dwc:verbatimCoordinates" xlink:type="simple"><named-content content-type="geo-json" specific-use="{&#34;type&#34;:&#34;Point&#34;,&#34;coordinates&#34;:[106.894900,10.445050]}" id="NCID0E4RAI" xlink:type="simple">10°26.703'N, 106°53.694'E</named-content></named-content>, 12 July 2015, <!--PageBreak-->7 specimens (from 55/35 to 25/16 mm; 44/30 [DNA 5605], 35/25 [#1] mm), leg. T. &amp; J. Goulding, [station 223, margin of mangrove by creek, shrimp ponds behind the mangrove, fairly high intertidal] (<abbrev xmlns:xlink="http://www.w3.org/1999/xlink" content-type="institution" xlink:title="Institute of Tropical Biology, Zoology Collection, Vietnam Academy of Science and Technology, Ho Chi Minh City, Vietnam" id="ABBRID0EESAI" xlink:type="simple">ITBZC</abbrev> IM 00002); Can Gio, <named-content xmlns:xlink="http://www.w3.org/1999/xlink" content-type="dwc:verbatimCoordinates" xlink:type="simple"><named-content content-type="geo-json" specific-use="{&#34;type&#34;:&#34;Point&#34;,&#34;coordinates&#34;:[106.888600,10.460333]}" id="NCID0EMSAI" xlink:type="simple">10°27.620'N, 106°53.316'E</named-content></named-content>, 17 July 2015, 3 specimens (from 28/18 to 12/8 mm), leg. T. &amp; J. Goulding, [station 231, open mangrove with large <italic><tp:taxon-name><tp:taxon-name-part taxon-name-part-type="genus">Avicennia</tp:taxon-name-part></tp:taxon-name></italic> trees, soft mud, some old logs] (<abbrev xmlns:xlink="http://www.w3.org/1999/xlink" content-type="institution" xlink:title="Institute of Tropical Biology, Zoology Collection, Vietnam Academy of Science and Technology, Ho Chi Minh City, Vietnam" id="ABBRID0EYSAI" xlink:type="simple">ITBZC</abbrev> IM 00003); Can Gio, <named-content xmlns:xlink="http://www.w3.org/1999/xlink" content-type="dwc:verbatimCoordinates" xlink:type="simple"><named-content content-type="geo-json" specific-use="{&#34;type&#34;:&#34;Point&#34;,&#34;coordinates&#34;:[106.899167,10.402617]}" id="NCID0EATAI" xlink:type="simple">10°24.157'N, 106°53.950'E</named-content></named-content>, 19 July 2015, 1 specimen (20/12 mm), leg. T. &amp; J. Goulding, [station 233, hard mud by a small road and then a steep bank to the soft, deep mud, open forest of <italic><tp:taxon-name><tp:taxon-name-part taxon-name-part-type="genus">Avicennia</tp:taxon-name-part></tp:taxon-name></italic> and <italic><tp:taxon-name><tp:taxon-name-part taxon-name-part-type="genus">Rhizophora</tp:taxon-name-part></tp:taxon-name></italic>, rocks and gravel on side of mangrove] (<abbrev xmlns:xlink="http://www.w3.org/1999/xlink" content-type="institution" xlink:title="Institute of Tropical Biology, Zoology Collection, Vietnam Academy of Science and Technology, Ho Chi Minh City, Vietnam" id="ABBRID0ETTAI" xlink:type="simple">ITBZC</abbrev> IM 00004); <bold>China</bold>, Macau, 3 specimens (42/28 to 32/28 mm), leg. Heynemann, (<named-content xmlns:xlink="http://www.w3.org/1999/xlink" content-type="dwc:institutional_code" xlink:type="simple">SMF</named-content> 333591/3).</p></tp:treatment-sec><tp:treatment-sec sec-type="distribution" id="SECID0EFUAI"><title>Distribution</title><p>
              (Fig. <xref ref-type="fig" rid="F2">2</xref>). Malaysia, Sabah (type locality of <italic><tp:taxon-name><tp:taxon-name-part taxon-name-part-type="genus">Vaginulus</tp:taxon-name-part> <tp:taxon-name-part taxon-name-part-type="species">stuxbergi</tp:taxon-name-part></tp:taxon-name></italic>); Brunei Darussalam (present study, new record); Malaysia, Peninsular Malaysia (present study, new record); Philippines, Bohol (present study, new record); Vietnam (present study, new record); Thailand (type locality of <italic><tp:taxon-name><tp:taxon-name-part taxon-name-part-type="genus">Elophilus</tp:taxon-name-part> <tp:taxon-name-part taxon-name-part-type="species">ajuthiae</tp:taxon-name-part></tp:taxon-name></italic>); China (present study; <xref ref-type="bibr" rid="B31">Sun et al. 2014</xref>, one individual misidentified as “<italic><tp:taxon-name><tp:taxon-name-part taxon-name-part-type="genus">Onchidium</tp:taxon-name-part> <tp:taxon-name-part taxon-name-part-type="species">struma</tp:taxon-name-part></tp:taxon-name></italic>” <italic>nomen nudum</italic>). A specimen of <italic><tp:taxon-name><tp:taxon-name-part taxon-name-part-type="genus">Onchidium</tp:taxon-name-part> <tp:taxon-name-part taxon-name-part-type="species">stuxbergi</tp:taxon-name-part></tp:taxon-name></italic> was found in Singapore (in the mangrove by the Mandai River) but was unfortunately lost. The presence of <italic><tp:taxon-name><tp:taxon-name-part taxon-name-part-type="genus">Onchidium</tp:taxon-name-part> <tp:taxon-name-part taxon-name-part-type="species">stuxbergi</tp:taxon-name-part></tp:taxon-name></italic> was also documented (as <italic><tp:taxon-name><tp:taxon-name-part taxon-name-part-type="genus">Onchidium</tp:taxon-name-part> <tp:taxon-name-part taxon-name-part-type="species">nigram</tp:taxon-name-part></tp:taxon-name></italic>, which is a spelling mistake) in a guide to the mangroves of Singapore (<xref rid="B18" ref-type="bibr">Ng and Sivasothi 2002</xref>: 115). The type locality of <italic><tp:taxon-name><tp:taxon-name-part taxon-name-part-type="genus">Onchidium</tp:taxon-name-part> <tp:taxon-name-part taxon-name-part-type="species">nigrum</tp:taxon-name-part></tp:taxon-name></italic> simply was cited as “Borneo,” which could be anywhere on the island in Indonesia (Kalimantan) or Malaysia (Sabah or Sarawak). Our record in Macau is the northernmost (22°10'N) confirmed locality on the coast of southern China.</p></tp:treatment-sec><tp:treatment-sec sec-type="habitat" id="SECID0ECXAI"><title>Habitat</title><p>
              (Fig. <xref ref-type="fig" rid="F9">9</xref>). The habitat of <italic><tp:taxon-name><tp:taxon-name-part taxon-name-part-type="genus">Onchidium</tp:taxon-name-part> <tp:taxon-name-part taxon-name-part-type="species">stuxbergi</tp:taxon-name-part></tp:taxon-name></italic> is very similar to that of <italic><tp:taxon-name><tp:taxon-name-part taxon-name-part-type="genus">Onchidium</tp:taxon-name-part> <tp:taxon-name-part taxon-name-part-type="species">typhae</tp:taxon-name-part></tp:taxon-name></italic>: directly on mud (not soft, i.e. mud that is not very watery), on muddy trunks, old logs, lobster mounds, and even under <italic><tp:taxon-name><tp:taxon-name-part taxon-name-part-type="genus">Nypa</tp:taxon-name-part></tp:taxon-name></italic> leaves (Philippines). However, <italic><tp:taxon-name><tp:taxon-name-part taxon-name-part-type="genus">Onchidium</tp:taxon-name-part> <tp:taxon-name-part taxon-name-part-type="species">stuxbergi</tp:taxon-name-part></tp:taxon-name></italic> was not observed on mud as soft as the mud on which <italic><tp:taxon-name><tp:taxon-name-part taxon-name-part-type="genus">Onchidium</tp:taxon-name-part> <tp:taxon-name-part taxon-name-part-type="species">typhae</tp:taxon-name-part></tp:taxon-name></italic> was found in West Bengal.</p><fig id="F9" position="float" orientation="portrait"><label>Figure 9.</label><caption><p>Habitats for <italic><tp:taxon-name><tp:taxon-name-part taxon-name-part-type="genus">Onchidium</tp:taxon-name-part> <tp:taxon-name-part taxon-name-part-type="species">stuxbergi</tp:taxon-name-part></tp:taxon-name></italic>. <bold>A</bold> Malaysia, Kuala Sepatang, old forest with tall, old <italic><tp:taxon-name><tp:taxon-name-part taxon-name-part-type="genus">Rhizophora</tp:taxon-name-part></tp:taxon-name></italic> trees, high in the tidal zone (station 27) <bold>B</bold> Philippines, Bohol, mostly <italic><tp:taxon-name><tp:taxon-name-part taxon-name-part-type="genus">Nypa</tp:taxon-name-part></tp:taxon-name></italic> palms with <italic><tp:taxon-name><tp:taxon-name-part taxon-name-part-type="genus">Thalassina</tp:taxon-name-part></tp:taxon-name></italic> mounds (station 187) <bold>C</bold> Vietnam, Can Gio, open mangrove with large <italic><tp:taxon-name><tp:taxon-name-part taxon-name-part-type="genus">Avicennia</tp:taxon-name-part></tp:taxon-name></italic> trees, soft mud, some old logs (station 231) <bold>D</bold> Vietnam, Can Gio, hard mud with trees spread out by a small road and then a steep bank to the soft, deep mud (station 221).</p></caption><graphic xmlns:xlink="http://www.w3.org/1999/xlink" xlink:href="zookeys-636-001-g009.jpg" position="float" orientation="portrait" xlink:type="simple" id="oo_112274.jpg"/></fig></tp:treatment-sec><tp:treatment-sec sec-type="Abundance" id="SECID0EZ1AI"><title>Abundance.</title><p>
              <italic><tp:taxon-name><tp:taxon-name-part taxon-name-part-type="genus">Onchidium</tp:taxon-name-part> <tp:taxon-name-part taxon-name-part-type="species">stuxbergi</tp:taxon-name-part></tp:taxon-name></italic> is a rare species. Only one individual was found in Malaysia (where 18 mangrove sites were explored), three individuals at one site in Brunei Darussalam (7 sites), nine individuals at four sites in Bohol (17 sites), and 12 individuals at four sites in Vietnam (19 sites). Even though it will need to be confirmed in the future, it seems that <italic><tp:taxon-name><tp:taxon-name-part taxon-name-part-type="genus">Onchidium</tp:taxon-name-part> <tp:taxon-name-part taxon-name-part-type="species">stuxbergi</tp:taxon-name-part></tp:taxon-name></italic> tends to be slightly more common (although still rare, overall) in more northern latitudes (Vietnam and Philippines).</p></tp:treatment-sec><tp:treatment-sec sec-type="Color and morphology of live animals" id="SECID0ET2AI"><title>Color and morphology of live animals</title><p>
              (Fig. <xref ref-type="fig" rid="F10">10</xref>). Live animals are not always covered with mud and the color of their dorsum can normally be seen. The dorsum is brown, with no particular pattern. Exceptionally, it can be almost black. The hyponotum varies between grayish and yellowish, and sometimes even greenish. It occasionally bears conspicuous black dots. The foot is bright orange, which is different from the two other species described here. In a tiny specimen (12 mm in length, St. 195/17), the foot was pale yellow. The long ocular tentacles are cream to brown distally, and darker proximally. The head is brown to black, with many evenly distributed white markings. The morphology of live specimens is similar to that of <italic><tp:taxon-name><tp:taxon-name-part taxon-name-part-type="genus">Onchidium</tp:taxon-name-part> <tp:taxon-name-part taxon-name-part-type="species">typhae</tp:taxon-name-part></tp:taxon-name></italic>. The only difference is that the central papilla with a few dorsal eyes is prominent in <italic><tp:taxon-name><tp:taxon-name-part taxon-name-part-type="genus">Onchidium</tp:taxon-name-part> <tp:taxon-name-part taxon-name-part-type="species">stuxbergi</tp:taxon-name-part></tp:taxon-name></italic>. Crawling individuals normally measure between 30 and 40 mm in length. <!--PageBreak-->Preserved specimens no longer display the distinct color traits seen in live animals. The color of preserved animals is meaningless and uninformative. The background color of the notum is brown. Some individuals, including old ones (<named-content xmlns:xlink="http://www.w3.org/1999/xlink" content-type="dwc:institutional_code" xlink:type="simple">SMF</named-content> 333491) bear a few irregular, darker markings. The hyponotum and the foot of preserved animals are homogenously white.</p><fig id="F10" position="float" orientation="portrait"><label>Figure 10.</label><caption><p>Live specimens, <italic><tp:taxon-name><tp:taxon-name-part taxon-name-part-type="genus">Onchidium</tp:taxon-name-part> <tp:taxon-name-part taxon-name-part-type="species">stuxbergi</tp:taxon-name-part></tp:taxon-name></italic>. <bold>A</bold> Dorsal view, 33 mm long, Brunei Darussalam (<abbrev xmlns:xlink="http://www.w3.org/1999/xlink" content-type="institution" xlink:title="Brunei Museum, Natural History, Brunei Darussalam" id="ABBRID0EV4AI" xlink:type="simple">BDMNH</abbrev>, #1) <bold>B</bold> Dorsal view, 27 mm long, Philippines, Bohol (<named-content xmlns:xlink="http://www.w3.org/1999/xlink" content-type="dwc:institutional_code" xlink:type="simple">PNM</named-content> 041200) <bold>C</bold> Dorsal view, 35 mm long, Bohol, Philippines (<named-content xmlns:xlink="http://www.w3.org/1999/xlink" content-type="dwc:institutional_code" xlink:type="simple">PNM</named-content> 041201) <bold>D</bold> Dorsal view, 35 mm long, Vietnam, Can Gio (<abbrev xmlns:xlink="http://www.w3.org/1999/xlink" content-type="institution" xlink:title="Institute of Tropical Biology, Zoology Collection, Vietnam Academy of Science and Technology, Ho Chi Minh City, Vietnam" id="ABBRID0EQ5AI" xlink:type="simple">ITBZC</abbrev> IM 00002, #1) <bold>E</bold> Dorsal view, 30 mm long [DNA 3251], Bohol, Philippines (<named-content xmlns:xlink="http://www.w3.org/1999/xlink" content-type="dwc:institutional_code" xlink:type="simple">PNM</named-content> 041199) <bold>F</bold> Ventral view, 35 mm long [DNA 3363], Bohol, Philippines (<named-content xmlns:xlink="http://www.w3.org/1999/xlink" content-type="dwc:institutional_code" xlink:type="simple">PNM</named-content> 041202, #2).</p></caption><graphic xmlns:xlink="http://www.w3.org/1999/xlink" xlink:href="zookeys-636-001-g010.jpg" position="float" orientation="portrait" xlink:type="simple" id="oo_112265.jpg"/></fig></tp:treatment-sec><tp:treatment-sec sec-type="Internal anatomy" id="SECID0EO6AI"><title>Internal anatomy</title><p>
              (Figs <xref ref-type="fig" rid="F11">11</xref>–<xref ref-type="fig" rid="F13">13</xref>). Examples of radular formulae are: 70 × 75-1-75 in <abbrev xmlns:xlink="http://www.w3.org/1999/xlink" content-type="institution" xlink:title="Universiti Sains Malaysia, Penang, Malaysia" id="ABBRID0E66AI" xlink:type="simple">USMMC</abbrev> 00006 (42 mm long), 50 × 68-1-68 in <abbrev xmlns:xlink="http://www.w3.org/1999/xlink" content-type="institution" xlink:title="Brunei Museum, Natural History, Brunei Darussalam" id="ABBRID0EEABI" xlink:type="simple">BDMNH</abbrev> #1 (33 mm long), and 70 × 80-1-80 in <named-content xmlns:xlink="http://www.w3.org/1999/xlink" content-type="dwc:institutional_code" xlink:type="simple">PNM</named-content> 041202 #1 (35 mm long). The intestine is long, narrow, and of the so-called “type III,” characterized by the fact that a transverse line can intersect the intestine eight times.</p><fig id="F11" position="float" orientation="portrait"><label>Figure 11.</label><caption><p>External morphology and internal anatomy, <italic><tp:taxon-name><tp:taxon-name-part taxon-name-part-type="genus">Onchidium</tp:taxon-name-part> <tp:taxon-name-part taxon-name-part-type="species">stuxbergi</tp:taxon-name-part></tp:taxon-name></italic>. <bold>A</bold> Anterior region, dorsal view, Malaysia, Kuala Sepatang, scale bar 4.4 mm [DNA 971] (<abbrev xmlns:xlink="http://www.w3.org/1999/xlink" content-type="institution" xlink:title="Universiti Sains Malaysia, Penang, Malaysia" id="ABBRID0EFBBI" xlink:type="simple">USMMC</abbrev> 00006) <bold>B</bold> Digestive system, dorsal view, Philippines, Bohol, scale bar 5 mm [DNA 3363] (<named-content xmlns:xlink="http://www.w3.org/1999/xlink" content-type="dwc:institutional_code" xlink:type="simple">PNM</named-content> 041199, #2) <bold>C</bold> Reproductive system, anterior, male, copulatory parts, Philippines, Bohol, scale bar 6.8 mm [DNA 3363] (<named-content xmlns:xlink="http://www.w3.org/1999/xlink" content-type="dwc:institutional_code" xlink:type="simple">PNM</named-content> 041199, #2) <bold>D</bold> Reproductive system, hermaphroditic (female) posterior parts, Malaysia, Kuala Sepatang, scale bar 5 mm [DNA 971] (<abbrev xmlns:xlink="http://www.w3.org/1999/xlink" content-type="institution" xlink:title="Universiti Sains Malaysia, Penang, Malaysia" id="ABBRID0EACBI" xlink:type="simple">USMMC</abbrev> 00006). Abbreviations: <abbrev xmlns:xlink="http://www.w3.org/1999/xlink" id="ABBRID0EFCBI" xlink:type="simple">agf<def><p>, accessory gland flagellum</p></def></abbrev>; <abbrev xmlns:xlink="http://www.w3.org/1999/xlink" id="ABBRID0ELCBI" xlink:type="simple">dd<def><p>, deferent duct</p></def></abbrev>; <abbrev xmlns:xlink="http://www.w3.org/1999/xlink" id="ABBRID0ERCBI" xlink:type="simple">ddg<def><p>, dorsal lobe of digestive gland</p></def></abbrev>; <abbrev xmlns:xlink="http://www.w3.org/1999/xlink" id="ABBRID0EXCBI" xlink:type="simple">e<def><p>, esophagus</p></def></abbrev>; <abbrev xmlns:xlink="http://www.w3.org/1999/xlink" id="ABBRID0E4CBI" xlink:type="simple">fgm<def><p>, female gland mass</p></def></abbrev>; <abbrev xmlns:xlink="http://www.w3.org/1999/xlink" id="ABBRID0EDDBI" xlink:type="simple">hg<def><p>, hermaphroditic gland</p></def></abbrev>; <abbrev xmlns:xlink="http://www.w3.org/1999/xlink" id="ABBRID0EJDBI" xlink:type="simple">i<def><p>, intestine</p></def></abbrev>; <abbrev xmlns:xlink="http://www.w3.org/1999/xlink" id="ABBRID0EPDBI" xlink:type="simple">ov<def><p>, oviduct</p></def></abbrev>; <abbrev xmlns:xlink="http://www.w3.org/1999/xlink" id="ABBRID0EVDBI" xlink:type="simple">pdg<def><p>, posterior lobe of the digestive gland</p></def></abbrev>; <abbrev xmlns:xlink="http://www.w3.org/1999/xlink" id="ABBRID0E2DBI" xlink:type="simple">ps<def><p>, penial sheath</p></def></abbrev>; <abbrev xmlns:xlink="http://www.w3.org/1999/xlink" id="ABBRID0EBEBI" xlink:type="simple">rg<def><p>, rectal gland</p></def></abbrev>; <abbrev xmlns:xlink="http://www.w3.org/1999/xlink" id="ABBRID0EHEBI" xlink:type="simple">rm<def><p>, retractor muscle</p></def></abbrev>; <abbrev xmlns:xlink="http://www.w3.org/1999/xlink" id="ABBRID0ENEBI" xlink:type="simple">rs<def><p>, receptaculum seminis</p></def></abbrev>; <abbrev xmlns:xlink="http://www.w3.org/1999/xlink" id="ABBRID0ETEBI" xlink:type="simple">sp<def><p>, spermatheca</p></def></abbrev>; <abbrev xmlns:xlink="http://www.w3.org/1999/xlink" id="ABBRID0EZEBI" xlink:type="simple">spv<def><p>, spermoviduct</p></def></abbrev>; <abbrev xmlns:xlink="http://www.w3.org/1999/xlink" id="ABBRID0E6EBI" xlink:type="simple">st2<def><p>, stomach chamber 2</p></def></abbrev>.</p></caption><graphic xmlns:xlink="http://www.w3.org/1999/xlink" xlink:href="zookeys-636-001-g011.jpg" position="float" orientation="portrait" xlink:type="simple" id="oo_112268.jpg"/></fig><fig id="F12" position="float" orientation="portrait"><label>Figure 12.</label><caption><p>Radula, <italic><tp:taxon-name><tp:taxon-name-part taxon-name-part-type="genus">Onchidium</tp:taxon-name-part> <tp:taxon-name-part taxon-name-part-type="species">stuxbergi</tp:taxon-name-part></tp:taxon-name></italic>. <bold>A</bold> Rachidian and innermost lateral teeth, Brunei Darussalam, scale bar 40 µm (<abbrev xmlns:xlink="http://www.w3.org/1999/xlink" content-type="institution" xlink:title="Brunei Museum, Natural History, Brunei Darussalam" id="ABBRID0E5FBI" xlink:type="simple">BDMNH</abbrev> # . <bold>B</bold> Rachidian and innermost lateral teeth, Philippines, Bohol, scale bar 20 µm (<named-content xmlns:xlink="http://www.w3.org/1999/xlink" content-type="dwc:institutional_code" xlink:type="simple">PNM</named-content> 041202 #1) <bold>C</bold> Half rows, Philippines, Bohol, scale bar 200 µm (<named-content xmlns:xlink="http://www.w3.org/1999/xlink" content-type="dwc:institutional_code" xlink:type="simple">PNM</named-content> 041202 #1) <bold>D</bold> Lateral teeth, Philippines, Bohol, scale bar 30 µm (<named-content xmlns:xlink="http://www.w3.org/1999/xlink" content-type="dwc:institutional_code" xlink:type="simple">PNM</named-content> 041202 #1) <bold>E</bold> Outermost lateral teeth, Philippines, Bohol, scale bar 20 µm (<named-content xmlns:xlink="http://www.w3.org/1999/xlink" content-type="dwc:institutional_code" xlink:type="simple">PNM</named-content> 041202 #1).</p></caption><graphic xmlns:xlink="http://www.w3.org/1999/xlink" xlink:href="zookeys-636-001-g012.jpg" position="float" orientation="portrait" xlink:type="simple" id="oo_112270.jpg"/></fig><fig id="F13" position="float" orientation="portrait"><label>Figure 13.</label><caption><p>Male, anterior, copulatory parts, <italic><tp:taxon-name><tp:taxon-name-part taxon-name-part-type="genus">Onchidium</tp:taxon-name-part> <tp:taxon-name-part taxon-name-part-type="species">stuxbergi</tp:taxon-name-part></tp:taxon-name></italic>. <bold>A</bold> Penial hooks, Philippines, Bohol, scale bar 40 µm [DNA 3363] (<named-content xmlns:xlink="http://www.w3.org/1999/xlink" content-type="dwc:institutional_code" xlink:type="simple">PNM</named-content> 041199, #2) <bold>B</bold> Penial hooks, Malaysia, Kuala Sepatang, scale bar 20 µm [DNA 971] (<abbrev xmlns:xlink="http://www.w3.org/1999/xlink" content-type="institution" xlink:title="Universiti Sains Malaysia, Penang, Malaysia" id="ABBRID0EOIBI" xlink:type="simple">USMMC</abbrev> 00006) <bold>C</bold> Flat disc at distal end of flagellum of penial accessory gland, Malaysia, Kuala Sepatang, scale bar 40 µm [DNA 971] (<abbrev xmlns:xlink="http://www.w3.org/1999/xlink" content-type="institution" xlink:title="Universiti Sains Malaysia, Penang, Malaysia" id="ABBRID0EVIBI" xlink:type="simple">USMMC</abbrev> 00006) <bold>D</bold> Tip, hollow spine, penial accessory gland, Philippines, Bohol, scale bar 3 µm [DNA 3363] (<named-content xmlns:xlink="http://www.w3.org/1999/xlink" content-type="dwc:institutional_code" xlink:type="simple">PNM</named-content> 041199, #2) <bold>E</bold> Hollow spine, penial accessory gland, Philippines, Bohol, scale bar 200 µm [DNA 3363] (<named-content xmlns:xlink="http://www.w3.org/1999/xlink" content-type="dwc:institutional_code" xlink:type="simple">PNM</named-content> 041199, #2).</p></caption><graphic xmlns:xlink="http://www.w3.org/1999/xlink" xlink:href="zookeys-636-001-g013.jpg" position="float" orientation="portrait" xlink:type="simple" id="oo_112272.jpg"/></fig><p>The oviduct is narrow, short, and straight. The hollow spine of the penial accessory gland is slender and slightly curved. It measures between 0.5 (<abbrev xmlns:xlink="http://www.w3.org/1999/xlink" content-type="institution" xlink:title="Universiti Sains Malaysia, Penang, Malaysia" id="ABBRID0EVJBI" xlink:type="simple">USMMC</abbrev> 00006) and 1.4 mm (<named-content xmlns:xlink="http://www.w3.org/1999/xlink" content-type="dwc:institutional_code" xlink:type="simple">PNM</named-content> 041202 #2) in length, and between 20 (<abbrev xmlns:xlink="http://www.w3.org/1999/xlink" content-type="institution" xlink:title="Universiti Sains Malaysia, Penang, Malaysia" id="ABBRID0ECKBI" xlink:type="simple">USMMC</abbrev> 00006) and 35 <!--PageBreak-->(<named-content xmlns:xlink="http://www.w3.org/1999/xlink" content-type="dwc:institutional_code" xlink:type="simple">PNM</named-content> 041202 #2) µm in diameter. The diameter of the opening at its tip is nearly 10 µm. The hollow spine does not open directly into the vestibule. Instead, the end of the tube of the accessory gland is a disc which is more or less flat (approximately 0.3 mm in diameter) and does not seem to bear distinct conical papillae. The hollow spine must thus go through that disc in order to be outside and shared with the partner.</p><!--PageBreak--><!--PageBreak--><p>The penial sheath is long (to the posterior third of the visceral cavity) and coiled in a few spirals. In less mature individuals, the coils may not be as marked. The retractor muscle is short and inserts into the posterior third of the visceral cavity. There is an additional retractor muscle attaching the anterior portion of the penial sheath to the left wall of the visceral cavity, near the buccal mass. In some individuals, that left additional retractor muscle is very thick and strong. The deferent duct is highly convoluted with many loops, but less so in immature specimens. The penis is elongated, round, narrow, and hollow. Its diameter is less than 200 µm. Its distal part is covered with hooks. When the penis is retracted inside the penial sheath, the hooks are inside <!--PageBreak-->the tube-like penis. During copulation, the penis is exerted like a glove and the hooks are then on the outside. Hooks are very densely packed inside the penis, with multiple, irregular rows of an average of 15 hooks around the circumference of the penis. Hooks are conical, slender, sharply pointed, and measure from 40 µm up to 300 µm in length. The longer they are the more slender they are.</p></tp:treatment-sec><tp:treatment-sec sec-type="Distinctive diagnostic features" id="SECID0EXKBI"><title>Distinctive diagnostic features.</title><p>Externally, <italic><tp:taxon-name><tp:taxon-name-part taxon-name-part-type="genus">Onchidium</tp:taxon-name-part> <tp:taxon-name-part taxon-name-part-type="species">stuxbergi</tp:taxon-name-part></tp:taxon-name></italic> differs from other <italic><tp:taxon-name><tp:taxon-name-part taxon-name-part-type="genus">Onchidium</tp:taxon-name-part></tp:taxon-name></italic> species by the color of the foot, which is bright orange (see below the dichotomous identification key, before the final conclusion). Internally, <italic><tp:taxon-name><tp:taxon-name-part taxon-name-part-type="genus">Onchidium</tp:taxon-name-part> <tp:taxon-name-part taxon-name-part-type="species">stuxbergi</tp:taxon-name-part></tp:taxon-name></italic> is the only <italic><tp:taxon-name><tp:taxon-name-part taxon-name-part-type="genus">Onchidium</tp:taxon-name-part></tp:taxon-name></italic> species known so far (and the only onchidiid species, for that matter) with a strong, additional retractor muscle attaching the anterior penial sheath to the left, anterior wall of the visceral mass, near the buccal mass.</p></tp:treatment-sec><tp:treatment-sec sec-type="remarks" id="SECID0E6LBI"><title>Remarks.</title><p>The status of <italic><tp:taxon-name><tp:taxon-name-part taxon-name-part-type="genus">Onchidium</tp:taxon-name-part> <tp:taxon-name-part taxon-name-part-type="species">stuxbergi</tp:taxon-name-part></tp:taxon-name></italic> has been problematic from the start because Westerlund unknowingly based his original description on specimens that are part <!--PageBreak-->of two distinct species (see Type materials, above): eleven former syntypes (now paralectotypes) are <italic><tp:taxon-name><tp:taxon-name-part taxon-name-part-type="genus">Platevindex</tp:taxon-name-part></tp:taxon-name></italic> and another former syntype (now the lectotype) is an <italic><tp:taxon-name><tp:taxon-name-part taxon-name-part-type="genus">Onchidium</tp:taxon-name-part></tp:taxon-name></italic> (in the strict sense, as defined here). Two years after the original description, <xref ref-type="bibr" rid="B35">Westerlund (1885)</xref> again published the description of <italic><tp:taxon-name><tp:taxon-name-part taxon-name-part-type="genus">Vaginulus</tp:taxon-name-part> <tp:taxon-name-part taxon-name-part-type="species">stuxbergi</tp:taxon-name-part></tp:taxon-name></italic>, as a new species again. Although that contribution is not the original description, its figure 2 helps confirm that <italic><tp:taxon-name><tp:taxon-name-part taxon-name-part-type="genus">Vaginulus</tp:taxon-name-part> <tp:taxon-name-part taxon-name-part-type="species">stuxbergi</tp:taxon-name-part></tp:taxon-name></italic> is an onchidiid and, most importantly, illustrates the one former syntype (here designated as the lectotype) that is part of <italic><tp:taxon-name><tp:taxon-name-part taxon-name-part-type="genus">Onchidium</tp:taxon-name-part></tp:taxon-name></italic>. Therefore, even though the brief and vague description may be confusing (because it is based on two different species), the illustration makes the identification absolutely clear, hence our decision to designate the illustrated specimen as the lectotype. Note that Westerlund did not describe any internal characters.</p><p>However, as a direct consequence of Westerlund’s ambiguous original description and type material, many authors have proposed synonymies between <italic><tp:taxon-name><tp:taxon-name-part taxon-name-part-type="genus">Onchidium</tp:taxon-name-part> <tp:taxon-name-part taxon-name-part-type="species">stuxbergi</tp:taxon-name-part></tp:taxon-name></italic> and some species names that clearly belong to <italic><tp:taxon-name><tp:taxon-name-part taxon-name-part-type="genus">Platevindex</tp:taxon-name-part></tp:taxon-name></italic>. Those cases are briefly discussed here, but they will be discussed in more detail in our revision of the genus <italic><tp:taxon-name><tp:taxon-name-part taxon-name-part-type="genus">Platevindex</tp:taxon-name-part></tp:taxon-name></italic>. <xref ref-type="bibr" rid="B15">Labbé (1934</xref>: 235) and <xref ref-type="bibr" rid="B13">Hoffmann (1928</xref>: 88) both regarded <italic><tp:taxon-name><tp:taxon-name-part taxon-name-part-type="genus">Onchidium</tp:taxon-name-part> <tp:taxon-name-part taxon-name-part-type="species">stuxbergi</tp:taxon-name-part></tp:taxon-name></italic> as a <italic><tp:taxon-name><tp:taxon-name-part taxon-name-part-type="genus">Platevindex</tp:taxon-name-part></tp:taxon-name></italic> (as <italic><tp:taxon-name><tp:taxon-name-part taxon-name-part-type="genus">Oncis</tp:taxon-name-part> <tp:taxon-name-part taxon-name-part-type="species">stuxbergi</tp:taxon-name-part></tp:taxon-name></italic>) and suggested that <italic><tp:taxon-name><tp:taxon-name-part taxon-name-part-type="genus">Onchidella</tp:taxon-name-part> <tp:taxon-name-part taxon-name-part-type="species">condoriana</tp:taxon-name-part></tp:taxon-name></italic> Rochebrune, 1882 and <italic><tp:taxon-name><tp:taxon-name-part taxon-name-part-type="genus">Oncis</tp:taxon-name-part> <tp:taxon-name-part taxon-name-part-type="species">inspectabilis</tp:taxon-name-part></tp:taxon-name></italic> Plate, 1893, could be synonyms of <italic><tp:taxon-name><tp:taxon-name-part taxon-name-part-type="genus">Onchidium</tp:taxon-name-part> <tp:taxon-name-part taxon-name-part-type="species">stuxbergi</tp:taxon-name-part></tp:taxon-name></italic>. <italic><tp:taxon-name><tp:taxon-name-part taxon-name-part-type="genus">Onchidium</tp:taxon-name-part> <tp:taxon-name-part taxon-name-part-type="species">condoriana</tp:taxon-name-part></tp:taxon-name></italic> and <italic><tp:taxon-name><tp:taxon-name-part taxon-name-part-type="genus">Oncis</tp:taxon-name-part> <tp:taxon-name-part taxon-name-part-type="species">inspectabilis</tp:taxon-name-part></tp:taxon-name></italic> clearly belong to <italic><tp:taxon-name><tp:taxon-name-part taxon-name-part-type="genus">Platevindex</tp:taxon-name-part></tp:taxon-name></italic> (types were examined) and are not synonyms of <italic><tp:taxon-name><tp:taxon-name-part taxon-name-part-type="genus">Onchidium</tp:taxon-name-part> <tp:taxon-name-part taxon-name-part-type="species">stuxbergi</tp:taxon-name-part></tp:taxon-name></italic>. <xref ref-type="bibr" rid="B13">Hoffmann (1928</xref>: 88) also regarded <italic><tp:taxon-name><tp:taxon-name-part taxon-name-part-type="genus">Onchidium</tp:taxon-name-part> <tp:taxon-name-part taxon-name-part-type="species">coriaceum</tp:taxon-name-part></tp:taxon-name></italic> Semper, 1885, as a synonym of <italic><tp:taxon-name><tp:taxon-name-part taxon-name-part-type="genus">Onchidium</tp:taxon-name-part> <tp:taxon-name-part taxon-name-part-type="species">stuxbergi</tp:taxon-name-part></tp:taxon-name></italic> but it actually is a valid name of the genus <italic><tp:taxon-name><tp:taxon-name-part taxon-name-part-type="genus">Platevindex</tp:taxon-name-part></tp:taxon-name></italic>. Finally, <xref ref-type="bibr" rid="B13">Hoffmann (1928</xref>: 88) suggested that <italic><tp:taxon-name><tp:taxon-name-part taxon-name-part-type="genus">Onchidium</tp:taxon-name-part> <tp:taxon-name-part taxon-name-part-type="species">ponsonbyi</tp:taxon-name-part></tp:taxon-name></italic> Collinge, 1901, could possibly be a synonym of <italic><tp:taxon-name><tp:taxon-name-part taxon-name-part-type="genus">Onchidium</tp:taxon-name-part> <tp:taxon-name-part taxon-name-part-type="species">stuxbergi</tp:taxon-name-part></tp:taxon-name></italic> but it is very unlikely because <italic><tp:taxon-name><tp:taxon-name-part taxon-name-part-type="genus">Onchidium</tp:taxon-name-part> <tp:taxon-name-part taxon-name-part-type="species">ponsonbyi</tp:taxon-name-part></tp:taxon-name></italic> is a terrestrial species known from 850 to 1,050 meters high at Mt Penrissen, Borneo. <italic><tp:taxon-name><tp:taxon-name-part taxon-name-part-type="genus">Onchidium</tp:taxon-name-part> <tp:taxon-name-part taxon-name-part-type="species">ponsonbyi</tp:taxon-name-part></tp:taxon-name></italic> likely belongs to the genus <italic><tp:taxon-name><tp:taxon-name-part taxon-name-part-type="genus">Semperoncis</tp:taxon-name-part></tp:taxon-name></italic> Starobogatov, 1976.</p><p>There is no doubt that <italic><tp:taxon-name><tp:taxon-name-part taxon-name-part-type="genus">Onchidium</tp:taxon-name-part> <tp:taxon-name-part taxon-name-part-type="species">nigrum</tp:taxon-name-part></tp:taxon-name></italic>, which is only known from the holotype, belongs to the genus <italic><tp:taxon-name><tp:taxon-name-part taxon-name-part-type="genus">Onchidium</tp:taxon-name-part></tp:taxon-name></italic> as re-defined here: the mantle of the preserved holotype bears the typical papillae of <italic><tp:taxon-name><tp:taxon-name-part taxon-name-part-type="genus">Onchidium</tp:taxon-name-part></tp:taxon-name></italic>. Also, Plate described both a rectal gland and an accessory gland, which are found in all three known <italic><tp:taxon-name><tp:taxon-name-part taxon-name-part-type="genus">Onchidium</tp:taxon-name-part></tp:taxon-name></italic> species. Plate did not mention the presence of an additional, left, retractor muscle for the penial sheath. He only mentioned that the insertion of the retractor muscle is of “type II” (i.e., near the pericardium). According to Plate, the penial hooks are from 14 to 87 µm long and the spine of the penial accessory gland is 1.2 mm long. The penial hooks observed here are from 40 to nearly 300 µm in length. It is possible that Plate, who observed only one specimen, could not fully evaluate the variation of penial hooks. Also, penial hooks are extremely challenging to extract and observe without <abbrev xmlns:xlink="http://www.w3.org/1999/xlink" xlink:title="scanning electron microscopy" id="ABBRID0ERVBI" xlink:type="simple">SEM</abbrev>. However, Plate’s description of the penial accessory gland spine is fully compatible with our observations (from 0.5 to 1.2 mm long). Finally, Plate described the intestine loops of <italic><tp:taxon-name><tp:taxon-name-part taxon-name-part-type="genus">Onchidium</tp:taxon-name-part> <tp:taxon-name-part taxon-name-part-type="species">nigrum</tp:taxon-name-part></tp:taxon-name></italic> as of a unique and exceptional pattern, which he referred to as “type III.” The latter, as illustrated by <xref ref-type="bibr" rid="B19">Plate (1893</xref>: plate 8, fig. 31a) is slightly more coiled than what was observed for the present study, but they are basically identical patterns. That intestinal pattern is absent from <italic><tp:taxon-name><tp:taxon-name-part taxon-name-part-type="genus">Onchidium</tp:taxon-name-part> <tp:taxon-name-part taxon-name-part-type="species">typhae</tp:taxon-name-part></tp:taxon-name></italic> but it has also been observed in some species from <!--PageBreak-->other genera. Given that Plate did not know the color of the live animal, it will never be known whether it matched the diagnostic color of the foot that was observed for our specimens (bright orange). According to our data, <italic><tp:taxon-name><tp:taxon-name-part taxon-name-part-type="genus">Onchidium</tp:taxon-name-part> <tp:taxon-name-part taxon-name-part-type="species">stuxbergi</tp:taxon-name-part></tp:taxon-name></italic> is distributed from Malaysia to Vietnam and the Philippines and therefore mostly encompasses Borneo. As a result, the synonymy of <italic><tp:taxon-name><tp:taxon-name-part taxon-name-part-type="genus">Onchidium</tp:taxon-name-part> <tp:taxon-name-part taxon-name-part-type="species">nigrum</tp:taxon-name-part></tp:taxon-name></italic> and <italic><tp:taxon-name><tp:taxon-name-part taxon-name-part-type="genus">Onchidium</tp:taxon-name-part> <tp:taxon-name-part taxon-name-part-type="species">stuxbergi</tp:taxon-name-part></tp:taxon-name></italic> is warranted, even though it cannot be completely excluded that <italic><tp:taxon-name><tp:taxon-name-part taxon-name-part-type="genus">Onchidium</tp:taxon-name-part> <tp:taxon-name-part taxon-name-part-type="species">nigrum</tp:taxon-name-part></tp:taxon-name></italic> could refer to an <italic><tp:taxon-name><tp:taxon-name-part taxon-name-part-type="genus">Onchidium</tp:taxon-name-part></tp:taxon-name></italic> species remotely endemic to the south east of Borneo.</p><p>The three syntypes described as <italic><tp:taxon-name><tp:taxon-name-part taxon-name-part-type="genus">Elophilus</tp:taxon-name-part> <tp:taxon-name-part taxon-name-part-type="species">ajuthiae</tp:taxon-name-part></tp:taxon-name></italic> by <xref ref-type="bibr" rid="B16">Labbé (1935)</xref> were earlier identified by him as <italic><tp:taxon-name><tp:taxon-name-part taxon-name-part-type="genus">Onchidium</tp:taxon-name-part> <tp:taxon-name-part taxon-name-part-type="species">nigrum</tp:taxon-name-part></tp:taxon-name></italic> (Labbé, 1934). His first identification was supported by a pattern of intestinal loops (Plate’s “type III”) only known from <italic><tp:taxon-name><tp:taxon-name-part taxon-name-part-type="genus">Onchidium</tp:taxon-name-part> <tp:taxon-name-part taxon-name-part-type="species">nigrum</tp:taxon-name-part></tp:taxon-name></italic>. Labbé changed his mind after the observation of what he thought were tiny dorsal gills (“microbranchies”) in those three syntypes from Thailand. Indeed, according to <xref ref-type="bibr" rid="B15">Labbé’s (1934)</xref> onchidiid classification, dorsal gills are only found in the Dendrobranchiatae (which includes genera such as <italic><tp:taxon-name><tp:taxon-name-part taxon-name-part-type="genus">Peronia</tp:taxon-name-part></tp:taxon-name></italic>, <italic><tp:taxon-name><tp:taxon-name-part taxon-name-part-type="genus">Paraperonia</tp:taxon-name-part></tp:taxon-name></italic>, and <italic><tp:taxon-name><tp:taxon-name-part taxon-name-part-type="genus">Scaphis</tp:taxon-name-part></tp:taxon-name></italic>) while all other onchidiids (such as <italic><tp:taxon-name><tp:taxon-name-part taxon-name-part-type="genus">Onchidium</tp:taxon-name-part></tp:taxon-name></italic>, <italic><tp:taxon-name><tp:taxon-name-part taxon-name-part-type="genus">Onchidella</tp:taxon-name-part></tp:taxon-name></italic>, <italic><tp:taxon-name><tp:taxon-name-part taxon-name-part-type="genus">Platevindex</tp:taxon-name-part></tp:taxon-name></italic> and <italic><tp:taxon-name><tp:taxon-name-part taxon-name-part-type="genus">Onchidina</tp:taxon-name-part></tp:taxon-name></italic>), the Abranchiatae, lack dorsal gills. The three specimens from Thailand (with gills) could not belong to <italic><tp:taxon-name><tp:taxon-name-part taxon-name-part-type="genus">Onchidium</tp:taxon-name-part></tp:taxon-name></italic> (no gills) and, as a result, Labbé created a new species name and a new genus name for those specimens with an intestine of “type III” and dorsal gills. Labbé’s new genus <italic><tp:taxon-name><tp:taxon-name-part taxon-name-part-type="genus">Elophilus</tp:taxon-name-part></tp:taxon-name></italic>, preoccupied, was replaced by <xref ref-type="bibr" rid="B29">Starobogatov (1976)</xref> by <italic><tp:taxon-name><tp:taxon-name-part taxon-name-part-type="genus">Labella</tp:taxon-name-part></tp:taxon-name></italic>. Those three syntypes from Thailand were re-examined for the present study; unfortunately, they are mostly empty. A few destroyed pieces of the intestine system remain but they are completely useless. However, the mantle clearly does not bear any “microbranchies” (i.e., microgills). It is very likely that Labbé’s first intuition was correct and that he was just looking at large <italic><tp:taxon-name><tp:taxon-name-part taxon-name-part-type="genus">Onchidium</tp:taxon-name-part></tp:taxon-name></italic> papillae retracted within the mantle. Those three specimens from Thailand are part of <italic><tp:taxon-name><tp:taxon-name-part taxon-name-part-type="genus">Onchidium</tp:taxon-name-part> <tp:taxon-name-part taxon-name-part-type="species">nigrum</tp:taxon-name-part></tp:taxon-name></italic>, which means <italic><tp:taxon-name><tp:taxon-name-part taxon-name-part-type="genus">Onchidium</tp:taxon-name-part> <tp:taxon-name-part taxon-name-part-type="species">stuxbergi</tp:taxon-name-part></tp:taxon-name></italic>. Unfortunately, Labbé did not describe the male copulatory complex in detail and so the sizes and shapes of the penial accessory spine and of the penial hooks are unknown. However, our specimens from Vietnam suggest that there is only one species of <italic><tp:taxon-name><tp:taxon-name-part taxon-name-part-type="genus">Onchidium</tp:taxon-name-part></tp:taxon-name></italic> distributed in the region of the South China Sea, <italic><tp:taxon-name><tp:taxon-name-part taxon-name-part-type="genus">Onchidium</tp:taxon-name-part> <tp:taxon-name-part taxon-name-part-type="species">stuxbergi</tp:taxon-name-part></tp:taxon-name></italic>. Naturally, it cannot be excluded that the Gulf of Thailand actually hosts a distinct species; however, there is nothing in Labbé’s description supporting that hypothesis. As a result, the synonymy of <italic><tp:taxon-name><tp:taxon-name-part taxon-name-part-type="genus">Labella</tp:taxon-name-part> <tp:taxon-name-part taxon-name-part-type="species">ajuthiae</tp:taxon-name-part></tp:taxon-name></italic> with <italic><tp:taxon-name><tp:taxon-name-part taxon-name-part-type="genus">Onchidium</tp:taxon-name-part> <tp:taxon-name-part taxon-name-part-type="species">stuxbergi</tp:taxon-name-part></tp:taxon-name></italic> is warranted. Also, Labbé was confused about the type locality of <italic><tp:taxon-name><tp:taxon-name-part taxon-name-part-type="genus">Onchidium</tp:taxon-name-part> <tp:taxon-name-part taxon-name-part-type="species">nigrum</tp:taxon-name-part></tp:taxon-name></italic> because he claimed that “Plate’s unique specimen came from Borneo (Guam)” (<xref ref-type="bibr" rid="B15">Labbé 1934</xref>: 223, our translation) and that “Plate’s unique specimen came from the Marianna Islands” (<xref ref-type="bibr" rid="B16">Labbé 1935</xref>: 312, our translation). Borneo is with no doubt the type locality of <italic><tp:taxon-name><tp:taxon-name-part taxon-name-part-type="genus">Onchidium</tp:taxon-name-part> <tp:taxon-name-part taxon-name-part-type="species">nigrum</tp:taxon-name-part></tp:taxon-name></italic>. Finally, Labbé’s claim that <italic><tp:taxon-name><tp:taxon-name-part taxon-name-part-type="genus">Labella</tp:taxon-name-part> <tp:taxon-name-part taxon-name-part-type="species">ajuthiae</tp:taxon-name-part></tp:taxon-name></italic> lived in fresh water was unfounded. Even though the specimens were collected far inland, it was still in brackish water and under the influence of the tides (see above, Type localities).</p><p>The name <italic><tp:taxon-name><tp:taxon-name-part taxon-name-part-type="genus">Onchidium</tp:taxon-name-part> <tp:taxon-name-part taxon-name-part-type="species">struma</tp:taxon-name-part></tp:taxon-name></italic>, introduced by <xref ref-type="bibr" rid="B20">Qiu (1991)</xref> and used occasionally in the Chinese literature to refer to some onchidiids from the coast of China (e.g., <xref ref-type="bibr" rid="B26">Shen et al. 2006</xref>; <xref ref-type="bibr" rid="B31">Sun et al. 2014</xref>), is a <italic>nomen nudum</italic> (to our knowledge, <italic><tp:taxon-name><tp:taxon-name-part taxon-name-part-type="genus">Onchidium</tp:taxon-name-part> <tp:taxon-name-part taxon-name-part-type="species">struma</tp:taxon-name-part></tp:taxon-name></italic> has not been formally described as a new species). A survey of the diversity of onchidiids from China <!--PageBreak-->based on molecular data was recently published (<xref ref-type="bibr" rid="B31">Sun et al. 2014</xref>). The sequences of the specimens identified as <italic><tp:taxon-name><tp:taxon-name-part taxon-name-part-type="genus">Onchidium</tp:taxon-name-part></tp:taxon-name></italic> “<italic><tp:taxon-name><tp:taxon-name-part taxon-name-part-type="species">struma</tp:taxon-name-part></tp:taxon-name></italic>” by Sun et al. were all included in our analyses here, and that name appears in two distinct species units (Fig. <xref ref-type="fig" rid="F1">1</xref>), which demonstrates that the name <italic><tp:taxon-name><tp:taxon-name-part taxon-name-part-type="genus">Onchidium</tp:taxon-name-part></tp:taxon-name></italic> “<italic><tp:taxon-name><tp:taxon-name-part taxon-name-part-type="species">struma</tp:taxon-name-part></tp:taxon-name></italic>” used by Sun et al. referred to two distinct species. One of their species, identified here as <italic><tp:taxon-name><tp:taxon-name-part taxon-name-part-type="genus">Onchidium</tp:taxon-name-part> <tp:taxon-name-part taxon-name-part-type="species">reevesii</tp:taxon-name-part></tp:taxon-name></italic>, is mostly subtropical and is distributed from 22°30’ to 34°36’ latitude north along the coast of China. So far, it seems to be endemic to China. In the data set of Sun et al., <italic><tp:taxon-name><tp:taxon-name-part taxon-name-part-type="genus">Onchidium</tp:taxon-name-part> <tp:taxon-name-part taxon-name-part-type="species">reevesii</tp:taxon-name-part></tp:taxon-name></italic> is represented by eight individuals (under the name <italic><tp:taxon-name><tp:taxon-name-part taxon-name-part-type="genus">Onchidium</tp:taxon-name-part></tp:taxon-name></italic> “<italic><tp:taxon-name><tp:taxon-name-part taxon-name-part-type="species">struma</tp:taxon-name-part></tp:taxon-name></italic>”). Note that in that same contribution, <xref ref-type="bibr" rid="B31">Sun et al. (2014)</xref> apply the name <italic><tp:taxon-name><tp:taxon-name-part taxon-name-part-type="genus">Paraoncidium</tp:taxon-name-part> <tp:taxon-name-part taxon-name-part-type="species">reevesii</tp:taxon-name-part></tp:taxon-name></italic> to a different species but that is also a misidentification. The species they refer to as <italic><tp:taxon-name><tp:taxon-name-part taxon-name-part-type="genus">Paraoncidium</tp:taxon-name-part> <tp:taxon-name-part taxon-name-part-type="species">reevesii</tp:taxon-name-part></tp:taxon-name></italic> obviously cannot be <italic><tp:taxon-name><tp:taxon-name-part taxon-name-part-type="genus">Onchidium</tp:taxon-name-part> <tp:taxon-name-part taxon-name-part-type="species">reevesii</tp:taxon-name-part></tp:taxon-name></italic>, but it does not belong to <italic><tp:taxon-name><tp:taxon-name-part taxon-name-part-type="genus">Paraoncidium</tp:taxon-name-part></tp:taxon-name></italic> either. The other species referred to as <italic><tp:taxon-name><tp:taxon-name-part taxon-name-part-type="genus">Onchidium</tp:taxon-name-part></tp:taxon-name></italic> “<italic><tp:taxon-name><tp:taxon-name-part taxon-name-part-type="species">struma</tp:taxon-name-part></tp:taxon-name></italic>”, identified here as <italic><tp:taxon-name><tp:taxon-name-part taxon-name-part-type="genus">Onchidium</tp:taxon-name-part> <tp:taxon-name-part taxon-name-part-type="species">stuxbergi</tp:taxon-name-part></tp:taxon-name></italic>, is tropical and, in China, is only found in the southernmost coastline. In the data set of Sun et al., only one individual from Hainan Island (19°56'N) can be safely referred to as <italic><tp:taxon-name><tp:taxon-name-part taxon-name-part-type="genus">Onchidium</tp:taxon-name-part> <tp:taxon-name-part taxon-name-part-type="species">stuxbergi</tp:taxon-name-part></tp:taxon-name></italic>. Another individual in their data set (from Hong Kong, at 22°28'N) is problematic because its CO1 and 16S sequences give contradictory results, and so it is likely that one of those sequences is a mistake. The three specimens examined for the present study from Macau (<named-content xmlns:xlink="http://www.w3.org/1999/xlink" content-type="dwc:institutional_code" xlink:type="simple">SMF</named-content> 333591/3) are the northernmost confirmed locality of <italic><tp:taxon-name><tp:taxon-name-part taxon-name-part-type="genus">Onchidium</tp:taxon-name-part> <tp:taxon-name-part taxon-name-part-type="species">stuxbergi</tp:taxon-name-part></tp:taxon-name></italic> in China at 22°10'N.</p></tp:treatment-sec><tp:treatment-sec><!--Section generated to contain objects referenced in tp:taxon-treatment.--><fig id="F2" position="float" orientation="portrait"><label>Figure 2.</label><caption><p>Geographic distribution of the genus <italic><tp:taxon-name><tp:taxon-name-part taxon-name-part-type="genus">Onchidium</tp:taxon-name-part></tp:taxon-name></italic> and its three valid species. The colored dots correspond to the known records for each species. Colored areas correspond to hypothetical ranges proposed based on those known records. Naturally, details about the distribution of each species remain uncertain. For instance, <italic><tp:taxon-name><tp:taxon-name-part taxon-name-part-type="genus">Onchidium</tp:taxon-name-part> <tp:taxon-name-part taxon-name-part-type="species">typhae</tp:taxon-name-part></tp:taxon-name></italic> may or may not be found on the western coasts of Thailand by the Andaman Sea.</p></caption><graphic xmlns:xlink="http://www.w3.org/1999/xlink" xlink:href="zookeys-636-001-g002.jpg" position="float" orientation="portrait" xlink:type="simple" id="oo_112244.jpg"/></fig><fig id="F1" position="float" orientation="portrait"><label>Figure 1.</label><caption><p>Phylogenetic tree. Relationships within the genus <italic><tp:taxon-name><tp:taxon-name-part taxon-name-part-type="genus">Onchidium</tp:taxon-name-part></tp:taxon-name></italic> based on <abbrev xmlns:xlink="http://www.w3.org/1999/xlink" xlink:title="cytochrome c oxidase subunit I" id="ABBRID0EM1AE" xlink:type="simple">COI</abbrev> and 16S sequences. Numbers above branches are the bootstrap values (Maximum Likelihood analysis) and below are the posterior probabilities (Bayesian analysis); only significant numbers (&gt; 80% and &gt; 0.9) are indicated. <italic><tp:taxon-name><tp:taxon-name-part taxon-name-part-type="genus">Onchidella</tp:taxon-name-part></tp:taxon-name></italic> and <italic><tp:taxon-name><tp:taxon-name-part taxon-name-part-type="genus">Peronia</tp:taxon-name-part></tp:taxon-name></italic> sequences serve as outgroups. Numbers for each individual correspond to unique identifiers in our DNA collection. All sequences of <italic><tp:taxon-name><tp:taxon-name-part taxon-name-part-type="genus">Onchidium</tp:taxon-name-part></tp:taxon-name></italic> specimens are new, with the exception of the specimens from China which were all misidentified as <italic><tp:taxon-name><tp:taxon-name-part taxon-name-part-type="genus">Onchidium</tp:taxon-name-part></tp:taxon-name></italic> “<italic><tp:taxon-name><tp:taxon-name-part taxon-name-part-type="species">struma</tp:taxon-name-part></tp:taxon-name></italic>” by <xref ref-type="bibr" rid="B31">Sun et al. (2014)</xref>. Information on individually-identified specimens can be found in the additional material examined and in Table <xref ref-type="table" rid="T1">1</xref>.</p></caption><graphic xmlns:xlink="http://www.w3.org/1999/xlink" xlink:href="zookeys-636-001-g001.jpg" position="float" orientation="portrait" xlink:type="simple" id="oo_112243.jpg"/></fig><table-wrap id="T1" position="float" orientation="portrait"><label>Table 1.</label><caption><p>GenBank accession numbers for <abbrev xmlns:xlink="http://www.w3.org/1999/xlink" xlink:title="cytochrome c oxidase subunit I" id="ABBRID0E2IAE" xlink:type="simple">COI</abbrev> and 16S DNA sequences. All sequences are new, except for the specimens from China (<xref ref-type="bibr" rid="B31">Sun et al. 2014</xref>) and the <italic><tp:taxon-name><tp:taxon-name-part taxon-name-part-type="genus">Peronia</tp:taxon-name-part></tp:taxon-name></italic> and <italic><tp:taxon-name><tp:taxon-name-part taxon-name-part-type="genus">Onchidella</tp:taxon-name-part></tp:taxon-name></italic> out-groups (<xref ref-type="bibr" rid="B8">Dayrat et al. 2011a</xref>). <xref ref-type="bibr" rid="B31">Sun et al. (2014)</xref> misidentified all specimens from China as <italic><tp:taxon-name><tp:taxon-name-part taxon-name-part-type="genus">Onchidium</tp:taxon-name-part></tp:taxon-name></italic> “<italic><tp:taxon-name><tp:taxon-name-part taxon-name-part-type="species">struma</tp:taxon-name-part></tp:taxon-name></italic>” (<italic>nomen nudum</italic>). Information on individually-identified specimens can be found in the additional material examined (see Fig. <xref ref-type="fig" rid="F1">1</xref>). The individual numbers starting with “S” from China correspond to vouchers used by <xref ref-type="bibr" rid="B31">Sun et al. (2014)</xref>.</p></caption><table id="TID0EDVBG" rules="all"><tbody><tr><th rowspan="1" colspan="1">Species</th><th rowspan="1" colspan="1">Individual (DNA)</th><th rowspan="1" colspan="1">Locality</th><th rowspan="1" colspan="1">GenBank <abbrev xmlns:xlink="http://www.w3.org/1999/xlink" xlink:title="cytochrome c oxidase subunit I" id="ABBRID0EGLAE" xlink:type="simple">COI</abbrev></th><th rowspan="1" colspan="1">GenBank 16S</th></tr><tr><td rowspan="1" colspan="1">
              <italic><tp:taxon-name><tp:taxon-name-part taxon-name-part-type="genus">Onchidella</tp:taxon-name-part> <tp:taxon-name-part taxon-name-part-type="species">celtica</tp:taxon-name-part></tp:taxon-name></italic>
            </td><td rowspan="1" colspan="1"/><td rowspan="1" colspan="1">Ceuta, Northern Africa</td><td rowspan="1" colspan="1"><ext-link xmlns:xlink="http://www.w3.org/1999/xlink" ext-link-type="gen" xlink:href="AY345048" xlink:type="simple">AY345048</ext-link></td><td rowspan="1" colspan="1"><ext-link xmlns:xlink="http://www.w3.org/1999/xlink" ext-link-type="gen" xlink:href="AY345048" xlink:type="simple">AY345048</ext-link></td></tr><tr><td rowspan="1" colspan="1">
              <italic><tp:taxon-name><tp:taxon-name-part taxon-name-part-type="genus">Onchidella</tp:taxon-name-part> <tp:taxon-name-part taxon-name-part-type="species">floridana</tp:taxon-name-part></tp:taxon-name></italic>
            </td><td rowspan="1" colspan="1"/><td rowspan="1" colspan="1">Tobago</td><td rowspan="1" colspan="1"><ext-link xmlns:xlink="http://www.w3.org/1999/xlink" ext-link-type="gen" xlink:href="HQ660035" xlink:type="simple">HQ660035</ext-link></td><td rowspan="1" colspan="1"><ext-link xmlns:xlink="http://www.w3.org/1999/xlink" ext-link-type="gen" xlink:href="HQ659903" xlink:type="simple">HQ659903</ext-link></td></tr><tr><td rowspan="1" colspan="1">
              <italic><tp:taxon-name><tp:taxon-name-part taxon-name-part-type="genus">Peronia</tp:taxon-name-part></tp:taxon-name></italic> <abbrev xmlns:xlink="http://www.w3.org/1999/xlink" xlink:title="spermatheca" id="ABBRID0EONAE" xlink:type="simple">sp</abbrev>.</td><td rowspan="1" colspan="1"/><td rowspan="1" colspan="1">Okinawa, Japan</td><td rowspan="1" colspan="1"><ext-link xmlns:xlink="http://www.w3.org/1999/xlink" ext-link-type="gen" xlink:href="HQ660043" xlink:type="simple">HQ660043</ext-link></td><td rowspan="1" colspan="1"><ext-link xmlns:xlink="http://www.w3.org/1999/xlink" ext-link-type="gen" xlink:href="HQ659911" xlink:type="simple">HQ659911</ext-link></td></tr><tr><td rowspan="1" colspan="1">
              <italic><tp:taxon-name><tp:taxon-name-part taxon-name-part-type="genus">Peronia</tp:taxon-name-part></tp:taxon-name></italic> <abbrev xmlns:xlink="http://www.w3.org/1999/xlink" xlink:title="spermatheca" id="ABBRID0EKOAE" xlink:type="simple">sp</abbrev>.</td><td rowspan="1" colspan="1"/><td rowspan="1" colspan="1">Hawaii, USA</td><td rowspan="1" colspan="1"><ext-link xmlns:xlink="http://www.w3.org/1999/xlink" ext-link-type="gen" xlink:href="HQ660038" xlink:type="simple">HQ660038</ext-link></td><td rowspan="1" colspan="1"><ext-link xmlns:xlink="http://www.w3.org/1999/xlink" ext-link-type="gen" xlink:href="HQ659906" xlink:type="simple">HQ659906</ext-link></td></tr><tr><td rowspan="6" colspan="1">
              <bold><italic><tp:taxon-name><tp:taxon-name-part taxon-name-part-type="genus">Onchidium</tp:taxon-name-part> <tp:taxon-name-part taxon-name-part-type="species">typhae</tp:taxon-name-part></tp:taxon-name></italic></bold>
            </td><td rowspan="1" colspan="1">1064</td><td rowspan="1" colspan="1">West Bengal, India</td><td rowspan="1" colspan="1">---</td><td rowspan="1" colspan="1"><ext-link xmlns:xlink="http://www.w3.org/1999/xlink" ext-link-type="gen" xlink:href="KX179528" xlink:type="simple">KX179528</ext-link></td></tr><tr><td rowspan="1" colspan="1">1089</td><td rowspan="1" colspan="1">Andaman, India</td><td rowspan="1" colspan="1"><ext-link xmlns:xlink="http://www.w3.org/1999/xlink" ext-link-type="gen" xlink:href="KX179512" xlink:type="simple">KX179512</ext-link></td><td rowspan="1" colspan="1"><ext-link xmlns:xlink="http://www.w3.org/1999/xlink" ext-link-type="gen" xlink:href="KX179529" xlink:type="simple">KX179529</ext-link></td></tr><tr><td rowspan="1" colspan="1">1109</td><td rowspan="1" colspan="1">Andaman, India</td><td rowspan="1" colspan="1"><ext-link xmlns:xlink="http://www.w3.org/1999/xlink" ext-link-type="gen" xlink:href="KX179513" xlink:type="simple">KX179513</ext-link></td><td rowspan="1" colspan="1"><ext-link xmlns:xlink="http://www.w3.org/1999/xlink" ext-link-type="gen" xlink:href="KX179530" xlink:type="simple">KX179530</ext-link></td></tr><tr><td rowspan="1" colspan="1">967</td><td rowspan="1" colspan="1">Peninsular Malaysia</td><td rowspan="1" colspan="1"><ext-link xmlns:xlink="http://www.w3.org/1999/xlink" ext-link-type="gen" xlink:href="KX179510" xlink:type="simple">KX179510</ext-link></td><td rowspan="1" colspan="1"><ext-link xmlns:xlink="http://www.w3.org/1999/xlink" ext-link-type="gen" xlink:href="KX179526" xlink:type="simple">KX179526</ext-link></td></tr><tr><td rowspan="1" colspan="1">965</td><td rowspan="1" colspan="1">Peninsular Malaysia</td><td rowspan="1" colspan="1"><ext-link xmlns:xlink="http://www.w3.org/1999/xlink" ext-link-type="gen" xlink:href="KX179509" xlink:type="simple">KX179509</ext-link></td><td rowspan="1" colspan="1"><ext-link xmlns:xlink="http://www.w3.org/1999/xlink" ext-link-type="gen" xlink:href="KX179525" xlink:type="simple">KX179525</ext-link></td></tr><tr><td rowspan="1" colspan="1">1007</td><td rowspan="1" colspan="1">Singapore</td><td rowspan="1" colspan="1"><ext-link xmlns:xlink="http://www.w3.org/1999/xlink" ext-link-type="gen" xlink:href="KX179511" xlink:type="simple">KX179511</ext-link></td><td rowspan="1" colspan="1"><ext-link xmlns:xlink="http://www.w3.org/1999/xlink" ext-link-type="gen" xlink:href="KX179527" xlink:type="simple">KX179527</ext-link></td></tr><tr><td rowspan="7" colspan="1">
              <bold><italic><tp:taxon-name><tp:taxon-name-part taxon-name-part-type="genus">Onchidium</tp:taxon-name-part> <tp:taxon-name-part taxon-name-part-type="species">stuxbergi</tp:taxon-name-part></tp:taxon-name></italic></bold>
            </td><td rowspan="1" colspan="1">971</td><td rowspan="1" colspan="1">Peninsular Malaysia</td><td rowspan="1" colspan="1"><ext-link xmlns:xlink="http://www.w3.org/1999/xlink" ext-link-type="gen" xlink:href="KX179514" xlink:type="simple">KX179514</ext-link></td><td rowspan="1" colspan="1"><ext-link xmlns:xlink="http://www.w3.org/1999/xlink" ext-link-type="gen" xlink:href="KX179531" xlink:type="simple">KX179531</ext-link></td></tr><tr><td rowspan="1" colspan="1">1048</td><td rowspan="1" colspan="1">Brunei</td><td rowspan="1" colspan="1"><ext-link xmlns:xlink="http://www.w3.org/1999/xlink" ext-link-type="gen" xlink:href="KX179515" xlink:type="simple">KX179515</ext-link></td><td rowspan="1" colspan="1"><ext-link xmlns:xlink="http://www.w3.org/1999/xlink" ext-link-type="gen" xlink:href="KX179532" xlink:type="simple">KX179532</ext-link></td></tr><tr><td rowspan="1" colspan="1">3251</td><td rowspan="1" colspan="1">Bohol, Philippines</td><td rowspan="1" colspan="1"><ext-link xmlns:xlink="http://www.w3.org/1999/xlink" ext-link-type="gen" xlink:href="KX179517" xlink:type="simple">KX179517</ext-link></td><td rowspan="1" colspan="1"><ext-link xmlns:xlink="http://www.w3.org/1999/xlink" ext-link-type="gen" xlink:href="KX179534" xlink:type="simple">KX179534</ext-link></td></tr><tr><td rowspan="1" colspan="1">3363</td><td rowspan="1" colspan="1">Bohol, Philippines</td><td rowspan="1" colspan="1"><ext-link xmlns:xlink="http://www.w3.org/1999/xlink" ext-link-type="gen" xlink:href="KX179518" xlink:type="simple">KX179518</ext-link></td><td rowspan="1" colspan="1"><ext-link xmlns:xlink="http://www.w3.org/1999/xlink" ext-link-type="gen" xlink:href="KX179535" xlink:type="simple">KX179535</ext-link></td></tr><tr><td rowspan="1" colspan="1">5602</td><td rowspan="1" colspan="1">Vietnam</td><td rowspan="1" colspan="1"><ext-link xmlns:xlink="http://www.w3.org/1999/xlink" ext-link-type="gen" xlink:href="KX179519" xlink:type="simple">KX179519</ext-link></td><td rowspan="1" colspan="1"><ext-link xmlns:xlink="http://www.w3.org/1999/xlink" ext-link-type="gen" xlink:href="KX179536" xlink:type="simple">KX179536</ext-link></td></tr><tr><td rowspan="1" colspan="1">5605</td><td rowspan="1" colspan="1">Vietnam</td><td rowspan="1" colspan="1"><ext-link xmlns:xlink="http://www.w3.org/1999/xlink" ext-link-type="gen" xlink:href="KX179520" xlink:type="simple">KX179520</ext-link></td><td rowspan="1" colspan="1"><ext-link xmlns:xlink="http://www.w3.org/1999/xlink" ext-link-type="gen" xlink:href="KX179537" xlink:type="simple">KX179537</ext-link></td></tr><tr><td rowspan="1" colspan="1">S891</td><td rowspan="1" colspan="1">China (19°56'N)</td><td rowspan="1" colspan="1"><ext-link xmlns:xlink="http://www.w3.org/1999/xlink" ext-link-type="gen" xlink:href="JN543155" xlink:type="simple">JN543155</ext-link></td><td rowspan="1" colspan="1"><ext-link xmlns:xlink="http://www.w3.org/1999/xlink" ext-link-type="gen" xlink:href="JN543091" xlink:type="simple">JN543091</ext-link></td></tr><tr><td rowspan="5" colspan="1">
              <bold><italic><tp:taxon-name><tp:taxon-name-part taxon-name-part-type="genus">Onchidium</tp:taxon-name-part> <tp:taxon-name-part taxon-name-part-type="species">reevesii</tp:taxon-name-part></tp:taxon-name></italic></bold>
            </td><td rowspan="1" colspan="1">S871</td><td rowspan="1" colspan="1">China (22°30'N)</td><td rowspan="1" colspan="1"><ext-link xmlns:xlink="http://www.w3.org/1999/xlink" ext-link-type="gen" xlink:href="JN543161" xlink:type="simple">JN543161</ext-link></td><td rowspan="1" colspan="1"><ext-link xmlns:xlink="http://www.w3.org/1999/xlink" ext-link-type="gen" xlink:href="JN543097" xlink:type="simple">JN543097</ext-link></td></tr><tr><td rowspan="1" colspan="1">S831</td><td rowspan="1" colspan="1">China (24°24'N)</td><td rowspan="1" colspan="1"><ext-link xmlns:xlink="http://www.w3.org/1999/xlink" ext-link-type="gen" xlink:href="JN543160" xlink:type="simple">JN543160</ext-link></td><td rowspan="1" colspan="1"><ext-link xmlns:xlink="http://www.w3.org/1999/xlink" ext-link-type="gen" xlink:href="JN543096" xlink:type="simple">JN543096</ext-link></td></tr><tr><td rowspan="1" colspan="1">S853</td><td rowspan="1" colspan="1">China (27°29'N)</td><td rowspan="1" colspan="1"><ext-link xmlns:xlink="http://www.w3.org/1999/xlink" ext-link-type="gen" xlink:href="JN543164" xlink:type="simple">JN543164</ext-link></td><td rowspan="1" colspan="1"><ext-link xmlns:xlink="http://www.w3.org/1999/xlink" ext-link-type="gen" xlink:href="JN543100" xlink:type="simple">JN543100</ext-link></td></tr><tr><td rowspan="1" colspan="1">S821</td><td rowspan="1" colspan="1">China (33°20'N)</td><td rowspan="1" colspan="1"><ext-link xmlns:xlink="http://www.w3.org/1999/xlink" ext-link-type="gen" xlink:href="JN543162" xlink:type="simple">JN543162</ext-link></td><td rowspan="1" colspan="1"><ext-link xmlns:xlink="http://www.w3.org/1999/xlink" ext-link-type="gen" xlink:href="JN543098" xlink:type="simple">JN543098</ext-link></td></tr><tr><td rowspan="1" colspan="1">S802</td><td rowspan="1" colspan="1">China (34°46'N)</td><td rowspan="1" colspan="1"><ext-link xmlns:xlink="http://www.w3.org/1999/xlink" ext-link-type="gen" xlink:href="JN543157" xlink:type="simple">JN543157</ext-link></td><td rowspan="1" colspan="1"><ext-link xmlns:xlink="http://www.w3.org/1999/xlink" ext-link-type="gen" xlink:href="JN543093" xlink:type="simple">JN543093</ext-link></td></tr></tbody></table></table-wrap></tp:treatment-sec><ref-list><ref id="B35"><mixed-citation xmlns:xlink="http://www.w3.org/1999/xlink" xlink:type="simple">
          <person-group><name name-style="western"><surname>Westerlund</surname><given-names>CA</given-names></name></person-group> (<year>1885</year>) <article-title>Land- och sötvatten-mollusker, insamlade under Vega-Expeditionen.</article-title> <source>Vega-Expeditionens Veteskapliga Iakttagelser</source> <volume>4</volume>: <fpage>191</fpage>–<lpage>192</lpage>. [pl. 4]</mixed-citation></ref><ref id="B13"><mixed-citation xmlns:xlink="http://www.w3.org/1999/xlink" xlink:type="simple">
          <person-group><name name-style="western"><surname>Hoffmann</surname><given-names>H</given-names></name></person-group> (<year>1928</year>) <article-title>Zur Kenntnis der Oncidiiden.</article-title> <source>Zoologische Jahrbücher (Jena)</source> <volume>55</volume>: <fpage>29</fpage>–<lpage>118</lpage>.</mixed-citation></ref><ref id="B15"><mixed-citation xmlns:xlink="http://www.w3.org/1999/xlink" xlink:type="simple">
          <person-group><name name-style="western"><surname>Labbé</surname><given-names>A</given-names></name></person-group> (<year>1934</year>) <article-title>Les Silicodermés (Labbé) du Muséum d’Histoire Naturelle de Paris. Première partie: Classification, nouvelles ou peu connues.</article-title> <source>Annales de l’Institut Océanographique de Monaco</source> <volume>14</volume>: <fpage>173</fpage>–<lpage>246</lpage>.</mixed-citation></ref><ref id="B19"><mixed-citation xmlns:xlink="http://www.w3.org/1999/xlink" xlink:type="simple">
          <person-group><name name-style="western"><surname>Plate</surname><given-names>L von</given-names></name></person-group> (<year>1893</year>) <article-title>Studien über opisthopneumone Lungenschnecken, II, Die Oncidiidien.</article-title> <source>Zoologische Jahrbücher, Anatomie und Ontogenie der Thiere</source> <volume>7</volume>: <fpage>93</fpage>–<lpage>234</lpage>. [pl. 7–12]</mixed-citation></ref><ref id="B28"><mixed-citation xmlns:xlink="http://www.w3.org/1999/xlink" xlink:type="simple">
          <person-group><name name-style="western"><surname>Singkran</surname><given-names>N</given-names></name></person-group> (<year>2015</year>) <article-title>Water quality and TMDL determinations for the Chaopraya River, Thailand.</article-title> In: <person-group><name name-style="western"><surname>Chan</surname><given-names>D</given-names></name></person-group> (<role>Ed.</role>) <issue-title>Environmental Science and Information Application Technology.</issue-title> <source>CRC Press, Boca Raton</source>, <fpage>27</fpage>–<lpage>32</lpage>. doi: <ext-link xlink:type="simple" ext-link-type="doi" xlink:href="10.1201/b18559-6">10.1201/b18559-6</ext-link></mixed-citation></ref><ref id="B31"><mixed-citation xmlns:xlink="http://www.w3.org/1999/xlink" xlink:type="simple">
          <person-group><name name-style="western"><surname>Sun</surname><given-names>B</given-names></name><name name-style="western"><surname>Chen</surname><given-names>C</given-names></name><name name-style="western"><surname>Shen</surname><given-names>H</given-names></name><name name-style="western"><surname>Zhang</surname><given-names>K</given-names></name><name name-style="western"><surname>Zhou</surname><given-names>N</given-names></name><name name-style="western"><surname>Qian</surname><given-names>J</given-names></name></person-group> (<year>2014</year>) <article-title>Species diversity of <tp:taxon-name><tp:taxon-name-part taxon-name-part-type="family">Onchidiidae</tp:taxon-name-part></tp:taxon-name> (<tp:taxon-name><tp:taxon-name-part taxon-name-part-type="suborder">Eupulmonata</tp:taxon-name-part></tp:taxon-name>: <tp:taxon-name><tp:taxon-name-part taxon-name-part-type="superorder">Heterobranchia</tp:taxon-name-part></tp:taxon-name>) on the mainland of China based on molecular data.</article-title> <source>Molluscan Research</source> <volume>34</volume>(<issue>1</issue>): <fpage>62</fpage>–<lpage>70</lpage>. doi: <ext-link xlink:type="simple" ext-link-type="doi" xlink:href="10.1080/13235818.2013.868860">10.1080/13235818.2013.868860</ext-link></mixed-citation></ref><ref id="B18"><mixed-citation xmlns:xlink="http://www.w3.org/1999/xlink" xlink:type="simple">
          <person-group><name name-style="western"><surname>Ng</surname><given-names>PKL</given-names></name><name name-style="western"><surname>Sivathosi</surname><given-names>N</given-names></name></person-group> (<year>2002</year>) <source>A guide to the mangroves of Singapore II.</source> <publisher-name>Singapore Science Center</publisher-name>, <publisher-loc>Singapore</publisher-loc>, <size units="page">168 pp</size>.</mixed-citation></ref><ref id="B16"><mixed-citation xmlns:xlink="http://www.w3.org/1999/xlink" xlink:type="simple">
          <person-group><name name-style="western"><surname>Labbé</surname><given-names>A</given-names></name></person-group> (<year>1935</year>) <article-title>Sur une forme nouvelle de Silicoderme, <italic><tp:taxon-name><tp:taxon-name-part taxon-name-part-type="genus">Elophilus</tp:taxon-name-part> <tp:taxon-name-part taxon-name-part-type="species">ajuthiae</tp:taxon-name-part></tp:taxon-name></italic> nov. gen. nov. sp.</article-title> <source>Bulletin de la Société Zoologique de France</source> <volume>60</volume>: <fpage>312</fpage>–<lpage>317</lpage>.</mixed-citation></ref><ref id="B29"><mixed-citation xmlns:xlink="http://www.w3.org/1999/xlink" xlink:type="simple">
          <person-group><name name-style="western"><surname>Starobogatov</surname><given-names>YI</given-names></name></person-group> (<year>1976</year>) <article-title>Composition and taxonomic position of marine pulmonate mollusks.</article-title> <source>Soviet Journal of Marine Biology</source> <volume>4</volume>: <fpage>206</fpage>–<lpage>212</lpage>.</mixed-citation></ref><ref id="B20"><mixed-citation xmlns:xlink="http://www.w3.org/1999/xlink" xlink:type="simple">
          <person-group><name name-style="western"><surname>Qiu</surname><given-names>LY</given-names></name></person-group> (<year>1991</year>) <article-title>Morphology and habit of <italic><tp:taxon-name><tp:taxon-name-part taxon-name-part-type="genus">Onchidium</tp:taxon-name-part> <tp:taxon-name-part taxon-name-part-type="species">struma</tp:taxon-name-part></tp:taxon-name></italic> along the coast of Jiangsu and Shanghai in China.</article-title> <source>Chinese Journal of Zoology</source> <volume>26</volume>: <fpage>33</fpage>–<lpage>36</lpage>.</mixed-citation></ref><ref id="B26"><mixed-citation xmlns:xlink="http://www.w3.org/1999/xlink" xlink:type="simple">
          <person-group><name name-style="western"><surname>Shen</surname><given-names>H</given-names></name><name name-style="western"><surname>Chen</surname><given-names>H</given-names></name><name name-style="western"><surname>Chen</surname><given-names>X</given-names></name><name name-style="western"><surname>Dai</surname><given-names>X</given-names></name><name name-style="western"><surname>Shi</surname><given-names>Z</given-names></name><name name-style="western"><surname>Ran</surname><given-names>F</given-names></name></person-group> (<year>2006</year>) <article-title>Experimental study on the reproductive biology of <italic><tp:taxon-name><tp:taxon-name-part taxon-name-part-type="genus">Onchidium</tp:taxon-name-part> <tp:taxon-name-part taxon-name-part-type="species">struma</tp:taxon-name-part></tp:taxon-name></italic>.</article-title> <source>Journal of Fisheries of China</source> <volume>30</volume>: <fpage>753</fpage>–<lpage>760</lpage>.</mixed-citation></ref></ref-list></tp:taxon-treatment>
