# Supplementary material for: Integrative taxonomy of the genus Onchidium Buchannan, 1800 (Mollusca, Gastropoda, Pulmonata, Onchidiidae)
Source: Zookeys. 2016 Nov 24;(636):1–40. doi: 10.3897/zookeys.636.8879 (PMC5126514; doi:10.3897/zookeys.636.8879)
Supplement: XML Treatment for Onchidium reevesii [file zookeys.636.8879-treatment4.xml]

<!DOCTYPE tp:taxon-treatment
  PUBLIC "-//TaxonX//DTD Taxonomic Treatment Publishing DTD v0 20100105//EN" "tax-treatment-NSO.dtd">
<tp:taxon-treatment xmlns:tp="http://www.plazi.org/taxpub"><tp:treatment-meta><kwd-group><label>Taxon classification</label><kwd><named-content content-type="kingdom">Animalia</named-content></kwd><kwd><named-content content-type="order">Systellommatophora</named-content></kwd><kwd><named-content content-type="family">Onchidiidae</named-content></kwd></kwd-group><mixed-citation publication-type="journal"><person-group><name><surname>Dayrat</surname><given-names>Benoît</given-names></name><name><surname>Goulding</surname><given-names>Tricia C.</given-names></name><name><surname>Apte</surname><given-names>Deepak</given-names></name><name><surname>Bhave</surname><given-names>Vishal</given-names></name><name><surname>Joseph Comendador</surname><given-names/></name><name><surname>Qua,ng</surname><given-names>Ngô Xuân</given-names></name><name><surname>Tan</surname><given-names>Siong Kiat</given-names></name><name><surname>Tan</surname><given-names>Shau Hwai</given-names></name></person-group><article-title>Integrative taxonomy of the genus <italic><tp:taxon-name><tp:taxon-name-part taxon-name-part-type="genus">Onchidium</tp:taxon-name-part></tp:taxon-name></italic> Buchannan, 1800 (<tp:taxon-name><tp:taxon-name-part taxon-name-part-type="phylum">Mollusca</tp:taxon-name-part></tp:taxon-name>, <tp:taxon-name><tp:taxon-name-part taxon-name-part-type="class">Gastropoda</tp:taxon-name-part></tp:taxon-name>, <tp:taxon-name><tp:taxon-name-part taxon-name-part-type="order">Pulmonata</tp:taxon-name-part></tp:taxon-name>, <tp:taxon-name><tp:taxon-name-part taxon-name-part-type="family">Onchidiidae</tp:taxon-name-part></tp:taxon-name>)</article-title><source>Zookeys</source><day>24</day><month>11</month><year>2016</year><volume>2016</volume><issue>636</issue><fpage>1</fpage><lpage>40</lpage><pub-id pub-id-type="doi">10.3897/zookeys.636.8879</pub-id></mixed-citation></tp:treatment-meta><tp:nomenclature><tp:taxon-name>
              <tp:taxon-name-part taxon-name-part-type="genus">Onchidium</tp:taxon-name-part>
              <tp:taxon-name-part taxon-name-part-type="species">reevesii</tp:taxon-name-part>
            </tp:taxon-name><tp:taxon-authority>(J.E. Gray, 1850)</tp:taxon-authority><xref ref-type="fig" rid="F14">Fig. 14</xref><tp:nomenclature-citation-list><tp:nomenclature-citation><tp:taxon-name>
                  <tp:taxon-name-part taxon-name-part-type="genus">Onchidella</tp:taxon-name-part> <tp:taxon-name-part taxon-name-part-type="species">reevesii</tp:taxon-name-part></tp:taxon-name><comment>J.E. Gray, 1850: 117, pl. 181, fig. 5–5a; <xref ref-type="bibr" rid="B13">Hoffmann 1928</xref>: 103.</comment></tp:nomenclature-citation><tp:nomenclature-citation><tp:taxon-name>
                  <tp:taxon-name-part taxon-name-part-type="genus">Onchidium</tp:taxon-name-part> <tp:taxon-name-part taxon-name-part-type="species">reevesii</tp:taxon-name-part></tp:taxon-name><comment>: <xref ref-type="bibr" rid="B25">Semper 1885</xref>: 290.</comment></tp:nomenclature-citation></tp:nomenclature-citation-list></tp:nomenclature><tp:treatment-sec sec-type="type locality" id="SECID0ESHCI"><title>Type locality.</title><p>China. <italic><tp:taxon-name><tp:taxon-name-part taxon-name-part-type="genus">Onchidella</tp:taxon-name-part> <tp:taxon-name-part taxon-name-part-type="species">reevesii</tp:taxon-name-part></tp:taxon-name></italic> was not described by Gray. That name, which appears on page 117, simply referred to figures 5 and 5a of the plate 181). On page 117, there is no indication of the geographic origin, and there is no indication of geographic origin on the label of the holotype either. However, on page 36, those same figures are referred to as “<italic><tp:taxon-name><tp:taxon-name-part taxon-name-part-type="genus">Onchidium</tp:taxon-name-part></tp:taxon-name></italic> —. Mr. Reeve’s drawings. China,” clearly indicating that the animal illustrated on the fig. 5 (and 5a for the ventral side) of the plate 181 is from China. <xref ref-type="bibr" rid="B13">Hoffmann (1928)</xref> also accepted China as the type locality.</p></tp:treatment-sec><tp:treatment-sec sec-type="type material" id="SECID0ENICI"><title>Type material.</title><p>Holotype (43/25 mm), by monotypy (<named-content xmlns:xlink="http://www.w3.org/1999/xlink" content-type="dwc:institutional_code" xlink:type="simple">NHMUK</named-content> 20160036). The label says “? Holotype <italic><tp:taxon-name><tp:taxon-name-part taxon-name-part-type="genus">Onchidella</tp:taxon-name-part> <tp:taxon-name-part taxon-name-part-type="species">reevesii</tp:taxon-name-part></tp:taxon-name></italic> <xref ref-type="bibr" rid="B12">Gray 1850</xref>,” but there is no reason to think it is not the holotype because the specimen fits perfectly the original illustration and the label also does refer to “Gray, Figs. Moll. Anim., IV, 1850, p. 117” where the name <italic><tp:taxon-name><tp:taxon-name-part taxon-name-part-type="genus">Onchidella</tp:taxon-name-part> <tp:taxon-name-part taxon-name-part-type="species">reevesii</tp:taxon-name-part></tp:taxon-name></italic> was first published. The holotype is in excellent condition. It was opened dorsally prior to the present study so several key features could easily be checked in the digestive system as well as the male anterior parts, which are all drawn here (Fig. <xref ref-type="fig" rid="F14">14</xref>). The posterior reproductive parts (far less critical for species identification) were not removed from the visceral cavity (because it would have required our destroying the posterior region of the holotype) and so they are not illustrated here.</p><fig id="F14" position="float" orientation="portrait"><label>Figure 14.</label><caption><p>Internal anatomy, holotype, <italic><tp:taxon-name><tp:taxon-name-part taxon-name-part-type="genus">Onchidium</tp:taxon-name-part> <tp:taxon-name-part taxon-name-part-type="species">reevesii</tp:taxon-name-part></tp:taxon-name></italic> (<named-content xmlns:xlink="http://www.w3.org/1999/xlink" content-type="dwc:institutional_code" xlink:type="simple">NHMUK</named-content> 20160036). <bold>A</bold> Digestive system, dorsal view, scale bar 7.5 mm <bold>B</bold> Reproductive system, anterior, penial accessory gland, scale bar 3 mm <bold>C</bold> Reproductive system, anterior, penial sheath, scale bar 5 mm. Abbreviations: <abbrev xmlns:xlink="http://www.w3.org/1999/xlink" id="ABBRID0EXKCI" xlink:type="simple">agf<def><p>, accessory gland flagellum</p></def></abbrev>; <abbrev xmlns:xlink="http://www.w3.org/1999/xlink" id="ABBRID0E4KCI" xlink:type="simple">dd<def><p>, deferent duct</p></def></abbrev>; <abbrev xmlns:xlink="http://www.w3.org/1999/xlink" id="ABBRID0EDLCI" xlink:type="simple">ddg<def><p>, dorsal lobe of digestive gland</p></def></abbrev>; <abbrev xmlns:xlink="http://www.w3.org/1999/xlink" id="ABBRID0EJLCI" xlink:type="simple">i<def><p>, intestine</p></def></abbrev>; <abbrev xmlns:xlink="http://www.w3.org/1999/xlink" id="ABBRID0EPLCI" xlink:type="simple">pdg<def><p>, posterior lobe of the digestive gland</p></def></abbrev>; <abbrev xmlns:xlink="http://www.w3.org/1999/xlink" id="ABBRID0EVLCI" xlink:type="simple">ps<def><p>, penial sheath</p></def></abbrev>; <abbrev xmlns:xlink="http://www.w3.org/1999/xlink" id="ABBRID0E2LCI" xlink:type="simple">rg<def><p>, rectal gland</p></def></abbrev>; <abbrev xmlns:xlink="http://www.w3.org/1999/xlink" id="ABBRID0EBMCI" xlink:type="simple">rm<def><p>, retractor muscle</p></def></abbrev>; <abbrev xmlns:xlink="http://www.w3.org/1999/xlink" id="ABBRID0EHMCI" xlink:type="simple">st2<def><p>, stomach chamber 2</p></def></abbrev>.</p></caption><graphic xmlns:xlink="http://www.w3.org/1999/xlink" xlink:href="zookeys-636-001-g014.jpg" position="float" orientation="portrait" xlink:type="simple" id="oo_112273.jpg"/></fig><!--PageBreak--></tp:treatment-sec><tp:treatment-sec sec-type="distribution" id="SECID0ETMCI"><title>Distribution</title><p>
              (Fig. <xref ref-type="fig" rid="F2">2</xref>). China (type locality). Based on sequences misidentified as <italic><tp:taxon-name><tp:taxon-name-part taxon-name-part-type="genus">Onchidium</tp:taxon-name-part></tp:taxon-name></italic> “<italic><tp:taxon-name><tp:taxon-name-part taxon-name-part-type="species">struma</tp:taxon-name-part></tp:taxon-name></italic>” (a <italic>nomen nudum</italic>) by <xref ref-type="bibr" rid="B31">Sun et al. (2014)</xref> and re-analyzed here, <italic><tp:taxon-name><tp:taxon-name-part taxon-name-part-type="genus">Onchidium</tp:taxon-name-part> <tp:taxon-name-part taxon-name-part-type="species">reevesii</tp:taxon-name-part></tp:taxon-name></italic> is found on most of the coastline of mainland China (except for southernmost and northernmost latitudes), from 22°30’ to 34°36’ of latitude north.</p></tp:treatment-sec><tp:treatment-sec sec-type="Internal anatomy" id="SECID0EBOCI"><title>Internal anatomy</title><p>
              (Fig. <xref ref-type="fig" rid="F14">14</xref>). The intestine of the holotype is between a type II and a type III, because a transverse line can intersect the intestine six times (four times for the type II as in <italic><tp:taxon-name><tp:taxon-name-part taxon-name-part-type="genus">Onchidium</tp:taxon-name-part> <tp:taxon-name-part taxon-name-part-type="species">typhae</tp:taxon-name-part></tp:taxon-name></italic>, and eight times for the type III as in <italic><tp:taxon-name><tp:taxon-name-part taxon-name-part-type="genus">Onchidium</tp:taxon-name-part> <tp:taxon-name-part taxon-name-part-type="species">stuxbergi</tp:taxon-name-part></tp:taxon-name></italic>). Although observed, the hollow spine was not extracted. At the end of the flagellum of the accessory gland, there <!--PageBreak-->is a flat disc which distally protects the hollow spine. The penial sheath is coiled in spirals. The retractor muscle is shorter than the penial sheath and inserts at the posterior end of the visceral cavity. There is no additional left retractor muscle. The deferent duct is highly convoluted with many loops. The penis of the holotype was not extracted for the present study.</p></tp:treatment-sec><tp:treatment-sec sec-type="Distinctive diagnostic features" id="SECID0EEPCI"><title>Distinctive diagnostic features.</title><p>Externally, <italic><tp:taxon-name><tp:taxon-name-part taxon-name-part-type="genus">Onchidium</tp:taxon-name-part> <tp:taxon-name-part taxon-name-part-type="species">reevesii</tp:taxon-name-part></tp:taxon-name></italic> differs from other <italic><tp:taxon-name><tp:taxon-name-part taxon-name-part-type="genus">Onchidium</tp:taxon-name-part></tp:taxon-name></italic> species by its ventral color, i.e., a whitish hyponotum and foot (see the dichotomous key below). Internally, the spirally coiled penial sheath of <italic><tp:taxon-name><tp:taxon-name-part taxon-name-part-type="genus">Onchidium</tp:taxon-name-part> <tp:taxon-name-part taxon-name-part-type="species">reevesii</tp:taxon-name-part></tp:taxon-name></italic> is not diagnostic (as in <italic><tp:taxon-name><tp:taxon-name-part taxon-name-part-type="genus">Onchidium</tp:taxon-name-part> <tp:taxon-name-part taxon-name-part-type="species">stuxbergi</tp:taxon-name-part></tp:taxon-name></italic> and <italic><tp:taxon-name><tp:taxon-name-part taxon-name-part-type="genus">Onchidium</tp:taxon-name-part> <tp:taxon-name-part taxon-name-part-type="species">typhae</tp:taxon-name-part></tp:taxon-name></italic>). However, <italic><tp:taxon-name><tp:taxon-name-part taxon-name-part-type="genus">Onchidium</tp:taxon-name-part> <tp:taxon-name-part taxon-name-part-type="species">reevesii</tp:taxon-name-part></tp:taxon-name></italic> lacks the additional, anterior, left retractor muscle of the penial sheath that is unique to <italic><tp:taxon-name><tp:taxon-name-part taxon-name-part-type="genus">Onchidium</tp:taxon-name-part> <tp:taxon-name-part taxon-name-part-type="species">stuxbergi</tp:taxon-name-part></tp:taxon-name></italic> (the only species with which <italic><tp:taxon-name><tp:taxon-name-part taxon-name-part-type="genus">Onchidium</tp:taxon-name-part> <tp:taxon-name-part taxon-name-part-type="species">reevesii</tp:taxon-name-part></tp:taxon-name></italic> may be shown later to overlap in the southernmost part of its distribution).</p></tp:treatment-sec><tp:treatment-sec sec-type="remarks" id="SECID0EXRCI"><title>Remarks.</title><p>Semper transferred <italic><tp:taxon-name><tp:taxon-name-part taxon-name-part-type="genus">Onchidella</tp:taxon-name-part> <tp:taxon-name-part taxon-name-part-type="species">reevesii</tp:taxon-name-part></tp:taxon-name></italic> to <italic><tp:taxon-name><tp:taxon-name-part taxon-name-part-type="genus">Onchidium</tp:taxon-name-part></tp:taxon-name></italic> probably by default (i.e., as a non-<italic><tp:taxon-name><tp:taxon-name-part taxon-name-part-type="genus">Onchidella</tp:taxon-name-part></tp:taxon-name></italic> species) because he did not give any explanation and he did not examine any new material. At any rate, it just so happens that <italic><tp:taxon-name><tp:taxon-name-part taxon-name-part-type="genus">Onchidium</tp:taxon-name-part> <tp:taxon-name-part taxon-name-part-type="species">reevesii</tp:taxon-name-part></tp:taxon-name></italic> is the correct combination, because the notum of the type specimen bears the long papillae that are typically found in <italic><tp:taxon-name><tp:taxon-name-part taxon-name-part-type="genus">Onchidium</tp:taxon-name-part></tp:taxon-name></italic> as defined here. The presence of a rectal gland and of an accessory penial gland also supports that <italic><tp:taxon-name><tp:taxon-name-part taxon-name-part-type="genus">Onchidella</tp:taxon-name-part> <tp:taxon-name-part taxon-name-part-type="species">reevesii</tp:taxon-name-part></tp:taxon-name></italic> is an <italic><tp:taxon-name><tp:taxon-name-part taxon-name-part-type="genus">Onchidium</tp:taxon-name-part></tp:taxon-name></italic>, even though those traits are found in other genera and even though the accessory penial gland can be both present and absent within a genus. That being said, a rectal gland and an accessory gland are found in all other <italic><tp:taxon-name><tp:taxon-name-part taxon-name-part-type="genus">Onchidium</tp:taxon-name-part></tp:taxon-name></italic> species. There is a small disc at the distal end of the accessory gland of the holotype of <italic><tp:taxon-name><tp:taxon-name-part taxon-name-part-type="genus">Onchidium</tp:taxon-name-part> <tp:taxon-name-part taxon-name-part-type="species">reevesii</tp:taxon-name-part></tp:taxon-name></italic>, a structure which we found so far only in <italic><tp:taxon-name><tp:taxon-name-part taxon-name-part-type="genus">Onchidium</tp:taxon-name-part></tp:taxon-name></italic>.</p><p>
              <xref ref-type="bibr" rid="B13">Hoffmann (1928</xref>: 69) placed <italic><tp:taxon-name><tp:taxon-name-part taxon-name-part-type="genus">Onchidium</tp:taxon-name-part> <tp:taxon-name-part taxon-name-part-type="species">reevesii</tp:taxon-name-part></tp:taxon-name></italic> in the genus <italic><tp:taxon-name><tp:taxon-name-part taxon-name-part-type="genus">Oncis</tp:taxon-name-part></tp:taxon-name></italic> (i.e., <italic><tp:taxon-name><tp:taxon-name-part taxon-name-part-type="genus">Platevindex</tp:taxon-name-part></tp:taxon-name></italic>) with a question mark but, in the same publication (<xref ref-type="bibr" rid="B13">Hoffmann 1928</xref>: 103), accepted it as an <italic><tp:taxon-name><tp:taxon-name-part taxon-name-part-type="genus">Onchidella</tp:taxon-name-part></tp:taxon-name></italic> also. Hoffmann did not have access to new material and he does not seem to have examined the type because he did not comment on it. <xref ref-type="bibr" rid="B2">Britton (1984)</xref> then used the new combination <italic><tp:taxon-name><tp:taxon-name-part taxon-name-part-type="genus">Paraoncidium</tp:taxon-name-part> <tp:taxon-name-part taxon-name-part-type="species">reevesii</tp:taxon-name-part></tp:taxon-name></italic> based on material that was sent to him from Hong Kong but without examining the type material of <italic><tp:taxon-name><tp:taxon-name-part taxon-name-part-type="genus">Onchidium</tp:taxon-name-part> <tp:taxon-name-part taxon-name-part-type="species">reevesii</tp:taxon-name-part></tp:taxon-name></italic>. However, Britton’s identification was erroneous because he described <italic><tp:taxon-name><tp:taxon-name-part taxon-name-part-type="genus">Paraoncidium</tp:taxon-name-part> <tp:taxon-name-part taxon-name-part-type="species">reevesii</tp:taxon-name-part></tp:taxon-name></italic> as lacking both a rectal gland and an accessory penial gland, while both glands are actually present in the holotype of <italic><tp:taxon-name><tp:taxon-name-part taxon-name-part-type="genus">Onchidium</tp:taxon-name-part> <tp:taxon-name-part taxon-name-part-type="species">reevesii</tp:taxon-name-part></tp:taxon-name></italic>. Also, <italic><tp:taxon-name><tp:taxon-name-part taxon-name-part-type="genus">Paraoncidium</tp:taxon-name-part></tp:taxon-name></italic> Labbé, 1934 actually is a junior synonym of <italic><tp:taxon-name><tp:taxon-name-part taxon-name-part-type="genus">Onchidina</tp:taxon-name-part></tp:taxon-name></italic> Semper, 1885, and thus refers to a different clade.</p><p>
              <xref ref-type="bibr" rid="B31">Sun et al. (2014)</xref> adopted <xref ref-type="bibr" rid="B2">Britton’s (1984)</xref> work and their use of the name <italic><tp:taxon-name><tp:taxon-name-part taxon-name-part-type="genus">Paraoncidium</tp:taxon-name-part> <tp:taxon-name-part taxon-name-part-type="species">reevesii</tp:taxon-name-part></tp:taxon-name></italic> is a misidentification because it refers to a species with no rectal gland and no accessory penial gland, based on our own dissections of that species. The molecular study of <xref ref-type="bibr" rid="B31">Sun et al. (2014)</xref> shows that there are eight onchidiid species in China. Unfortunately, their identifications are erroneous (at the specific and/or generic levels). However, by including their sequences in our comprehensive regional data set and due to our own dissections it is possible to know what those species are as well as their internal anatomy.</p><p>There are actually only two species in China with both a rectal gland and an accessory penial gland, and both species belong to the genus <italic><tp:taxon-name><tp:taxon-name-part taxon-name-part-type="genus">Onchidium</tp:taxon-name-part></tp:taxon-name></italic>. In the study <!--PageBreak-->by <xref ref-type="bibr" rid="B31">Sun et al. (2014)</xref>, those two species are confused under a single name, <italic><tp:taxon-name><tp:taxon-name-part taxon-name-part-type="genus">Onchidium</tp:taxon-name-part></tp:taxon-name></italic> “<italic><tp:taxon-name><tp:taxon-name-part taxon-name-part-type="species">struma</tp:taxon-name-part></tp:taxon-name></italic>”, which is a <italic>nomen nudum</italic>. One of those two species, <italic><tp:taxon-name><tp:taxon-name-part taxon-name-part-type="genus">Onchidium</tp:taxon-name-part> <tp:taxon-name-part taxon-name-part-type="species">stuxbergi</tp:taxon-name-part></tp:taxon-name></italic>, is restricted to the extreme southernmost latitudes of the coast of China (up to 22°10'N) but is also distributed in Malaysia (Sabah, Peninsula), Vietnam, Brunei, and the Philippines (see above <italic><tp:taxon-name><tp:taxon-name-part taxon-name-part-type="genus">Onchidium</tp:taxon-name-part> <tp:taxon-name-part taxon-name-part-type="species">stuxbergi</tp:taxon-name-part></tp:taxon-name></italic>). The other species, <italic><tp:taxon-name><tp:taxon-name-part taxon-name-part-type="genus">Onchidium</tp:taxon-name-part> <tp:taxon-name-part taxon-name-part-type="species">reevesii</tp:taxon-name-part></tp:taxon-name></italic>, seems to be endemic to China and is distributed along nearly the entire coast of China (from 22°30’ to 34°36’), except for the southernmost and northernmost latitudes. It makes sense that <italic><tp:taxon-name><tp:taxon-name-part taxon-name-part-type="genus">Onchidium</tp:taxon-name-part> <tp:taxon-name-part taxon-name-part-type="species">reevesii</tp:taxon-name-part></tp:taxon-name></italic> applies to the species that is the most widely distributed in China because its type locality (“China”) had a much higher chance to fall within the range of <italic><tp:taxon-name><tp:taxon-name-part taxon-name-part-type="genus">Onchidium</tp:taxon-name-part> <tp:taxon-name-part taxon-name-part-type="species">reevesii</tp:taxon-name-part></tp:taxon-name></italic> compared to that of <italic><tp:taxon-name><tp:taxon-name-part taxon-name-part-type="genus">Onchidium</tp:taxon-name-part> <tp:taxon-name-part taxon-name-part-type="species">stuxbergi</tp:taxon-name-part></tp:taxon-name></italic>.</p><p>
              <italic><tp:taxon-name><tp:taxon-name-part taxon-name-part-type="genus">Onchidium</tp:taxon-name-part> <tp:taxon-name-part taxon-name-part-type="species">reevesii</tp:taxon-name-part></tp:taxon-name></italic> and <italic><tp:taxon-name><tp:taxon-name-part taxon-name-part-type="genus">Onchidium</tp:taxon-name-part> <tp:taxon-name-part taxon-name-part-type="species">stuxbergi</tp:taxon-name-part></tp:taxon-name></italic>, of which the distribution ranges do not seem to overlap, differ externally and internally. A few pictures of live animals of <italic><tp:taxon-name><tp:taxon-name-part taxon-name-part-type="genus">Onchidium</tp:taxon-name-part></tp:taxon-name></italic> “<italic><tp:taxon-name><tp:taxon-name-part taxon-name-part-type="species">struma</tp:taxon-name-part></tp:taxon-name></italic>” from Shangai, northern China (<xref ref-type="bibr" rid="B26">Shen et al. 2006</xref>: fig. 1), show that the foot of <italic><tp:taxon-name><tp:taxon-name-part taxon-name-part-type="genus">Onchidium</tp:taxon-name-part> <tp:taxon-name-part taxon-name-part-type="species">reevesii</tp:taxon-name-part></tp:taxon-name></italic> is whitish (the foot of <italic><tp:taxon-name><tp:taxon-name-part taxon-name-part-type="genus">Onchidium</tp:taxon-name-part> <tp:taxon-name-part taxon-name-part-type="species">stuxbergi</tp:taxon-name-part></tp:taxon-name></italic> is bright orange). Internally, the holotype of <italic><tp:taxon-name><tp:taxon-name-part taxon-name-part-type="genus">Onchidium</tp:taxon-name-part> <tp:taxon-name-part taxon-name-part-type="species">reevesii</tp:taxon-name-part></tp:taxon-name></italic> is lacking the additional, left, retractor muscle that is exclusively diagnostic of <italic><tp:taxon-name><tp:taxon-name-part taxon-name-part-type="genus">Onchidium</tp:taxon-name-part> <tp:taxon-name-part taxon-name-part-type="species">stuxbergi</tp:taxon-name-part></tp:taxon-name></italic>. The spiral coils of the penial sheath of the holotype of <italic><tp:taxon-name><tp:taxon-name-part taxon-name-part-type="genus">Onchidium</tp:taxon-name-part> <tp:taxon-name-part taxon-name-part-type="species">reevesii</tp:taxon-name-part></tp:taxon-name></italic> are compatible with the illustration (although fuzzy) of the anterior male apparatus of specimens misidentified as <italic><tp:taxon-name><tp:taxon-name-part taxon-name-part-type="genus">Onchidium</tp:taxon-name-part></tp:taxon-name></italic> “<italic><tp:taxon-name><tp:taxon-name-part taxon-name-part-type="species">struma</tp:taxon-name-part></tp:taxon-name></italic>” from Shangai (<xref ref-type="bibr" rid="B36">Wu et al. 2007</xref>: fig. 1). However, spiral coils of the penial sheath are not diagnostic of <italic><tp:taxon-name><tp:taxon-name-part taxon-name-part-type="genus">Onchidium</tp:taxon-name-part> <tp:taxon-name-part taxon-name-part-type="species">reevesii</tp:taxon-name-part></tp:taxon-name></italic> because they are also found in <italic><tp:taxon-name><tp:taxon-name-part taxon-name-part-type="genus">Onchidium</tp:taxon-name-part> <tp:taxon-name-part taxon-name-part-type="species">typhae</tp:taxon-name-part></tp:taxon-name></italic>. Finally, there are fewer loops in the intestine of the holotype of <italic><tp:taxon-name><tp:taxon-name-part taxon-name-part-type="genus">Onchidium</tp:taxon-name-part> <tp:taxon-name-part taxon-name-part-type="species">reevesii</tp:taxon-name-part></tp:taxon-name></italic> than in <italic><tp:taxon-name><tp:taxon-name-part taxon-name-part-type="genus">Onchidium</tp:taxon-name-part> <tp:taxon-name-part taxon-name-part-type="species">stuxbergi</tp:taxon-name-part></tp:taxon-name></italic> (of type III) and, based on our data, the intestine of a species cannot be of different types.</p></tp:treatment-sec><tp:treatment-sec><!--Section generated to contain objects referenced in tp:taxon-treatment.--><fig id="F2" position="float" orientation="portrait"><label>Figure 2.</label><caption><p>Geographic distribution of the genus <italic><tp:taxon-name><tp:taxon-name-part taxon-name-part-type="genus">Onchidium</tp:taxon-name-part></tp:taxon-name></italic> and its three valid species. The colored dots correspond to the known records for each species. Colored areas correspond to hypothetical ranges proposed based on those known records. Naturally, details about the distribution of each species remain uncertain. For instance, <italic><tp:taxon-name><tp:taxon-name-part taxon-name-part-type="genus">Onchidium</tp:taxon-name-part> <tp:taxon-name-part taxon-name-part-type="species">typhae</tp:taxon-name-part></tp:taxon-name></italic> may or may not be found on the western coasts of Thailand by the Andaman Sea.</p></caption><graphic xmlns:xlink="http://www.w3.org/1999/xlink" xlink:href="zookeys-636-001-g002.jpg" position="float" orientation="portrait" xlink:type="simple" id="oo_112244.jpg"/></fig></tp:treatment-sec><ref-list><ref id="B13"><mixed-citation xmlns:xlink="http://www.w3.org/1999/xlink" xlink:type="simple">
          <person-group><name name-style="western"><surname>Hoffmann</surname><given-names>H</given-names></name></person-group> (<year>1928</year>) <article-title>Zur Kenntnis der Oncidiiden.</article-title> <source>Zoologische Jahrbücher (Jena)</source> <volume>55</volume>: <fpage>29</fpage>–<lpage>118</lpage>.</mixed-citation></ref><ref id="B25"><mixed-citation xmlns:xlink="http://www.w3.org/1999/xlink" xlink:type="simple">
          <person-group><name name-style="western"><surname>Semper</surname><given-names>C</given-names></name></person-group> (<year>1885</year>) <article-title>Dritte Familie, <tp:taxon-name><tp:taxon-name-part taxon-name-part-type="family">Onchidiidae</tp:taxon-name-part></tp:taxon-name>.</article-title> In: <person-group><name name-style="western"><surname>Semper</surname><given-names>C</given-names></name></person-group> (<role>Ed.</role>) <issue-title>Reisen im Archipel der Philippinen, Wissenschaftliche Resultate, III (7).</issue-title> <source>C.W. Kreidel, Wiesbaden</source>, <fpage>251</fpage>–<lpage>290</lpage>. [pl. XIX–XXVII]</mixed-citation></ref><ref id="B12"><mixed-citation xmlns:xlink="http://www.w3.org/1999/xlink" xlink:type="simple">
          <person-group><name name-style="western"><surname>Gray</surname><given-names>JE</given-names></name></person-group> (<year>1850</year>) <source>Figures of molluscous animals selected from various authors. Etched for the use of students by M.E. Gray.</source> <publisher-name>Longman</publisher-name>, <publisher-loc>Brown, Green and Longmans, London, vol. 4</publisher-loc>, <size units="page">219 pp</size>.</mixed-citation></ref><ref id="B31"><mixed-citation xmlns:xlink="http://www.w3.org/1999/xlink" xlink:type="simple">
          <person-group><name name-style="western"><surname>Sun</surname><given-names>B</given-names></name><name name-style="western"><surname>Chen</surname><given-names>C</given-names></name><name name-style="western"><surname>Shen</surname><given-names>H</given-names></name><name name-style="western"><surname>Zhang</surname><given-names>K</given-names></name><name name-style="western"><surname>Zhou</surname><given-names>N</given-names></name><name name-style="western"><surname>Qian</surname><given-names>J</given-names></name></person-group> (<year>2014</year>) <article-title>Species diversity of <tp:taxon-name><tp:taxon-name-part taxon-name-part-type="family">Onchidiidae</tp:taxon-name-part></tp:taxon-name> (<tp:taxon-name><tp:taxon-name-part taxon-name-part-type="suborder">Eupulmonata</tp:taxon-name-part></tp:taxon-name>: <tp:taxon-name><tp:taxon-name-part taxon-name-part-type="superorder">Heterobranchia</tp:taxon-name-part></tp:taxon-name>) on the mainland of China based on molecular data.</article-title> <source>Molluscan Research</source> <volume>34</volume>(<issue>1</issue>): <fpage>62</fpage>–<lpage>70</lpage>. doi: <ext-link xlink:type="simple" ext-link-type="doi" xlink:href="10.1080/13235818.2013.868860">10.1080/13235818.2013.868860</ext-link></mixed-citation></ref><ref id="B2"><mixed-citation xmlns:xlink="http://www.w3.org/1999/xlink" xlink:type="simple">
          <person-group><name name-style="western"><surname>Britton</surname><given-names>KM</given-names></name></person-group> (<year>1984</year>) <article-title>The <tp:taxon-name><tp:taxon-name-part taxon-name-part-type="above-genus">Onchidiacea</tp:taxon-name-part></tp:taxon-name> (<tp:taxon-name><tp:taxon-name-part taxon-name-part-type="class">Gastropoda</tp:taxon-name-part></tp:taxon-name>, <tp:taxon-name><tp:taxon-name-part taxon-name-part-type="order">Pulmonata</tp:taxon-name-part></tp:taxon-name>) of Hong Kong with a worldwide review of the genera.</article-title> <source>Journal of Molluscan Studies</source> <volume>50</volume>: <fpage>179</fpage>–<lpage>191</lpage>.</mixed-citation></ref><ref id="B26"><mixed-citation xmlns:xlink="http://www.w3.org/1999/xlink" xlink:type="simple">
          <person-group><name name-style="western"><surname>Shen</surname><given-names>H</given-names></name><name name-style="western"><surname>Chen</surname><given-names>H</given-names></name><name name-style="western"><surname>Chen</surname><given-names>X</given-names></name><name name-style="western"><surname>Dai</surname><given-names>X</given-names></name><name name-style="western"><surname>Shi</surname><given-names>Z</given-names></name><name name-style="western"><surname>Ran</surname><given-names>F</given-names></name></person-group> (<year>2006</year>) <article-title>Experimental study on the reproductive biology of <italic><tp:taxon-name><tp:taxon-name-part taxon-name-part-type="genus">Onchidium</tp:taxon-name-part> <tp:taxon-name-part taxon-name-part-type="species">struma</tp:taxon-name-part></tp:taxon-name></italic>.</article-title> <source>Journal of Fisheries of China</source> <volume>30</volume>: <fpage>753</fpage>–<lpage>760</lpage>.</mixed-citation></ref><ref id="B36"><mixed-citation xmlns:xlink="http://www.w3.org/1999/xlink" xlink:type="simple">
          <person-group><name name-style="western"><surname>Wu</surname><given-names>Y</given-names></name><name name-style="western"><surname>Shen</surname><given-names>H</given-names></name><name name-style="western"><surname>Dai</surname><given-names>X</given-names></name><name name-style="western"><surname>Fu</surname><given-names>J</given-names></name><name name-style="western"><surname>Yang</surname><given-names>Y</given-names></name></person-group> (<year>2007</year>) <article-title>Studies on histology of reproductive system of <italic><tp:taxon-name><tp:taxon-name-part taxon-name-part-type="genus">Onchidium</tp:taxon-name-part></tp:taxon-name></italic> sp.</article-title> <source>Journal of Fishery Sciences of China</source> <volume>14</volume>(<issue>7</issue>): <fpage>17</fpage>–<lpage>21</lpage>.</mixed-citation></ref></ref-list></tp:taxon-treatment>
